# Supplementary material for: Can Chinese herbal medicine offer feasible solutions for newly diagnosed esophageal cancer patients with malnutrition? a multi-institutional real-world study
Source: Front Pharmacol. 2024 May 24;15:1364318. doi: 10.3389/fphar.2024.1364318 (PMC11157104; doi:10.3389/fphar.2024.1364318)
Supplement: Supplementary file 1 [file DataSheet1.zip]

Archive with 6 entries (6 files):
- Supplementary Materials/Supplementary Material S1.DOCX
- Supplementary Materials/Supplementary Material S2.JPEG
- Supplementary Materials/Supplementary Material S3.XLSX
- Supplementary Materials/Supplementary Material S4.XLSX
- Supplementary Materials/Supplementary Material S5.DOCX
- Supplementary Materials/Supplementary Material S6.xlsx
