# Supplementary material for: Can Chinese herbal medicine offer feasible solutions for newly diagnosed esophageal cancer patients with malnutrition? a multi-institutional real-world study
Source: Front Pharmacol. 2024 May 24;15:1364318. doi: 10.3389/fphar.2024.1364318 (PMC11157104; doi:10.3389/fphar.2024.1364318)
Supplement: Supplementary file 1 [file DataSheet1.zip › Supplementary Materials/Supplementary Material S3.XLSX]

## Sheet: 工作表1
CHM A	CHM B	Counts	Prevalemce(%)	confidence	lift
Hedyotis diffusa Willd.	Gui-Lu-Er-Xian-Jiao	143	21.504	83.1	2.0863
Gui-Lu-Er-Xian-Jiao	Hedyotis diffusa Willd.	143	21.504	54	2.0863
Jia-Wei-Xiao-Yao-San	Hedyotis diffusa Willd.	97	14.586	36.6	1.9017
Hedyotis diffusa Willd.	Jia-Wei-Xiao-Yao-San	97	14.586	75.8	1.9017
Scutellaria barbata D. Don.	Hedyotis diffusa Willd.	84	12.632	31.7	2.3421
Hedyotis diffusa Willd.	Scutellaria barbata D. Don.	84	12.632	93.3	2.3421
Jia-Wei-Xiao-Yao-San	Gui-Lu-Er-Xian-Jiao	74	11.128	43	2.2352
Gui-Lu-Er-Xian-Jiao	Jia-Wei-Xiao-Yao-San	74	11.128	57.8	2.2352
Hedyotis diffusa Willd.	Reynoutria multiflora (Thunb.) Moldenke	60	9.0226	75.9	1.9059
Reynoutria multiflora (Thunb.) Moldenke	Gui-Lu-Er-Xian-Jiao	59	8.8722	34.3	2.8875
Gui-Lu-Er-Xian-Jiao	Reynoutria multiflora (Thunb.) Moldenke	59	8.8722	74.7	2.8875
Sha-Shen-Mai-Dong-Tang	Gui-Lu-Er-Xian-Jiao	56	8.4211	32.6	2.8118
Hedyotis diffusa Willd.	Sha-Shen-Mai-Dong-Tang	56	8.4211	72.7	1.825
Gui-Lu-Er-Xian-Jiao	Sha-Shen-Mai-Dong-Tang	56	8.4211	72.7	2.8118
Fritillaria thunbergii Miq.	Coptis chinensis Franch.	45	6.7669	69.2	5.9024
Hedyotis diffusa Willd.	Gui-Pi-Tang	45	6.7669	80.4	2.0165
Coptis chinensis Franch.	Fritillaria thunbergii Miq.	45	6.7669	57.7	5.9024
Gui-Lu-Er-Xian-Jiao	Ma-Zi-Ren-Wan	43	6.4662	69.4	2.6815
Jia-Wei-Xiao-Yao-San	Ma-Zi-Ren-Wan	42	6.3158	67.7	3.5194
Reynoutria multiflora (Thunb.) Moldenke	Sha-Shen-Mai-Dong-Tang	42	6.3158	54.5	4.5915
Sha-Shen-Mai-Dong-Tang	Reynoutria multiflora (Thunb.) Moldenke	42	6.3158	53.2	4.5915
Hedyotis diffusa Willd.	Bu-Zhong-Yi-Qi-Tang	42	6.3158	61.8	1.5499
Hedyotis diffusa Willd.	Ma-Zi-Ren-Wan	42	6.3158	67.7	1.6999
Ma-Zi-Ren-Wan	Jia-Wei-Xiao-Yao-San	42	6.3158	32.8	3.5194
Jia-Wei-Xiao-Yao-San	Reynoutria multiflora (Thunb.) Moldenke	40	6.015	50.6	2.6305
Reynoutria multiflora (Thunb.) Moldenke	Jia-Wei-Xiao-Yao-San	40	6.015	31.2	2.6305
Hedyotis diffusa Willd.	Salvia miltiorrhiza Bunge	40	6.015	40.8	1.0243
Hedyotis diffusa Willd.	Suan-Zao-Ren-Tang	40	6.015	59.7	1.4982
Gui-Lu-Er-Xian-Jiao	Gui-Pi-Tang	39	5.8647	69.6	2.6926
Jia-Wei-Xiao-Yao-San	Suan-Zao-Ren-Tang	37	5.5639	55.2	2.8691
Jia-Wei-Xiao-Yao-San	Salvia miltiorrhiza Bunge	33	4.9624	33.7	1.7494
Reynoutria multiflora (Thunb.) Moldenke	Ma-Zi-Ren-Wan	33	4.9624	53.2	4.4804
Ma-Zi-Ren-Wan	Reynoutria multiflora (Thunb.) Moldenke	33	4.9624	41.8	4.4804
Jia-Wei-Xiao-Yao-San	Polygonum cuspidatum Sieb. et Zucc.	31	4.6617	59.6	3.0972
Artemisia scopariaWaldst. et Kit.	Polygonum cuspidatum Sieb. et Zucc.	31	4.6617	59.6	9.2196
Polygonum cuspidatum Sieb. et Zucc.	Artemisia scopariaWaldst. et Kit.	31	4.6617	72.1	9.2196
Gui-Lu-Er-Xian-Jiao	Suan-Zao-Ren-Tang	31	4.6617	46.3	1.7889
Salvia miltiorrhiza Bunge	Poria cocos (Schw.) Wolf	30	4.5113	61.2	4.1545
Bao-He-Wan	Shen-Ling-Bai-Zhu-San	30	4.5113	48.4	6.8463
Shen-Ling-Bai-Zhu-San	Bao-He-Wan	30	4.5113	63.8	6.8463
Hedyotis diffusa Willd.	Poria cocos (Schw.) Wolf	30	4.5113	61.2	1.5364
Poria cocos (Schw.) Wolf	Salvia miltiorrhiza Bunge	30	4.5113	30.6	4.1545
Jia-Wei-Xiao-Yao-San	Sha-Shen-Mai-Dong-Tang	29	4.3609	37.7	1.9567
Hedyotis diffusa Willd.	Panax notoginseng (Burkill) F.H.Chen	29	4.3609	64.4	1.6172
Gui-Lu-Er-Xian-Jiao	Scutellaria barbata D. Don.	29	4.3609	32.2	1.2458
Gui-Lu-Er-Xian-Jiao	Ji-Sheng-Shen-Qi-Wan	29	4.3609	76.3	2.9506
Salvia miltiorrhiza Bunge	Polygonum cuspidatum Sieb. et Zucc.	28	4.2105	53.8	3.6538
Aucklandia lappa Decne.	Coptis chinensis Franch.	28	4.2105	43.1	6.8205
Hedyotis diffusa Willd.	Bletilla striata (Thunb.) Reichb. f.	28	4.2105	80	2.0075
Coptis chinensis Franch.	Aucklandia lappa Decne.	28	4.2105	66.7	6.8205
Gui-Lu-Er-Xian-Jiao	Bu-Zhong-Yi-Qi-Tang	28	4.2105	41.2	1.592
