# Supplementary material for: Can Chinese herbal medicine offer feasible solutions for newly diagnosed esophageal cancer patients with malnutrition? a multi-institutional real-world study
Source: Front Pharmacol. 2024 May 24;15:1364318. doi: 10.3389/fphar.2024.1364318 (PMC11157104; doi:10.3389/fphar.2024.1364318)
Supplement: Supplementary file 1 [file DataSheet1.zip › Supplementary Materials/Supplementary Material S4.XLSX]

## Sheet: 工作表1
Group	CHM name
G1	Bu-Zhong-Yi-Qi-Tang
G1	Ji-Sheng-Shen-Qi-Wan
G1	Panax notoginseng (Burkill) F.H.Chen
G1	Bletilla striata (Thunb.) Reichb. f.
G1	Magnolia officinalis Rehder & E.H.Wilson
G1	Shao-Yao-Gan-Cao-Tang
G1	Ziziphus jujuba Mill. var. spinosa (Bunge) Hu ex H.F.Chow
G1	Hedyotis diffusa Willd.
G1	Salvia miltiorrhiza Bunge
G1	Poria cocos (Schw.) Wolf
G1	Scutellaria barbata D. Don.
G2	Gui-Lu-Er-Xian-Jiao
G2	Xiao-Chai-Hu-Tang
G2	Jia-Wei-Xiao-Yao-San
G2	Sha-Shen-Mai-Dong-Tang
G2	Ma-Zi-Ren-Wan
G2	Reynoutria multiflora (Thunb.) Moldenke
G2	Gui-Pi-Tang
G3	Amomum villosum Lour.
G3	Aucklandia lappa Decne.
G3	Coptis chinensis Franch.
G3	Qi-Ju-Di-Huang-Wan
G3	Fritillaria thunbergii Miq.
G4	Bao-He-Wan
G4	Shen-Ling-Bai-Zhu-San
G5	Artemisia scoparia Waldst. et Kit.
G5	Polygonum cuspidatum Sieb. et Zucc.
G6	Suan-Zao-Ren-Tang
