# Supplementary material for: Can Chinese herbal medicine offer feasible solutions for newly diagnosed esophageal cancer patients with malnutrition? a multi-institutional real-world study
Source: Front Pharmacol. 2024 May 24;15:1364318. doi: 10.3389/fphar.2024.1364318 (PMC11157104; doi:10.3389/fphar.2024.1364318)
Supplement: Supplementary file 1 [file DataSheet1.zip › Supplementary Materials/Supplementary Material S6.xlsx]

## Sheet: 工作表1
Group	DrugName	inchikeyfinal	CID	Pin yin	Botanical name 2 (no family)	TP	TPrevised	UniprotID
5	Hu Zhang	IIQSJHUEZBTSAT-VMPREFPWSA-N	73481	Hu Zhang	Polygonum cuspidatum Sieb. et Zucc.	9606.ENSP00000227507	ENSP00000227507	P24385
5	Hu Zhang	IIQSJHUEZBTSAT-VMPREFPWSA-N	73481	Hu Zhang	Polygonum cuspidatum Sieb. et Zucc.	9606.ENSP00000265162	ENSP00000265162	Q07075
5	Hu Zhang	IIQSJHUEZBTSAT-VMPREFPWSA-N	73481	Hu Zhang	Polygonum cuspidatum Sieb. et Zucc.	9606.ENSP00000266041	ENSP00000266041	Q14624
5	Hu Zhang	IIQSJHUEZBTSAT-VMPREFPWSA-N	73481	Hu Zhang	Polygonum cuspidatum Sieb. et Zucc.	9606.ENSP00000362082	ENSP00000362082	P30281
2	Chai Hu	BAVONGHXFVOKBV-VHSXEESVSA-N	443178	Chai Hu	Bupleurum chinense DC.	9606.ENSP00000260682	ENSP00000260682	P11712
2	Chai Hu	BAVONGHXFVOKBV-VHSXEESVSA-N	443178	Chai Hu	Bupleurum chinense DC.	9606.ENSP00000360372	ENSP00000360372	P33261
2	Ren Shen	RLDVZILFNVRJTL-IWFVLDDISA-N	11679800	Ren Shen	Panax ginseng C.A.Mey.	9606.ENSP00000307786	ENSP00000307786	P99999
2	Ren Shen	RLDVZILFNVRJTL-IWFVLDDISA-N	11679800	Ren Shen	Panax ginseng C.A.Mey.	9606.ENSP00000320239	ENSP00000320239	Q96QT4
4	Ren Shen	RLDVZILFNVRJTL-IWFVLDDISA-N	11679800	Ren Shen	Panax ginseng C.A.Mey.	9606.ENSP00000307786	ENSP00000307786	P99999
4	Ren Shen	RLDVZILFNVRJTL-IWFVLDDISA-N	11679800	Ren Shen	Panax ginseng C.A.Mey.	9606.ENSP00000320239	ENSP00000320239	Q96QT4
2	Ren Shen	SHCBCKBYTHZQGZ-CJPZEJHVSA-N	11468733	Ren Shen	Panax ginseng C.A.Mey.	9606.ENSP00000294728	ENSP00000294728	P19320
4	Ren Shen	SHCBCKBYTHZQGZ-CJPZEJHVSA-N	11468733	Ren Shen	Panax ginseng C.A.Mey.	9606.ENSP00000294728	ENSP00000294728	P19320
2	Gan Jiang	AIULWNKTYPZYAN-SFHVURJKSA-N	168115	Gan Jiang	Zingiber officinale Roscoe	9606.ENSP00000337915	ENSP00000337915	A0A499FJM4
2	Gan Jiang	AIULWNKTYPZYAN-SFHVURJKSA-N	168115	Gan Jiang	Zingiber officinale Roscoe	9606.ENSP00000337915	ENSP00000337915	P08684
4	Shan Yao	POJWUDADGALRAB-SFOWXEAESA-N	439714	Shan Yao	Dioscorea oppositifolia L.	9606.ENSP00000333490	ENSP00000333490	A6NGE7
2	Gan Jiang	CRDAMVZIKSXKFV-FBXUGWQNSA-N	1549107	Gan Jiang	Zingiber officinale Roscoe	9606.ENSP00000367309	ENSP00000367309	P27338
2	Chai Hu	CRDAMVZIKSXKFV-FBXUGWQNSA-N	1549107	Chai Hu	Bupleurum chinense DC.	9606.ENSP00000367309	ENSP00000367309	P27338
2	Gan Jiang	WEEGYLXZBRQIMU-WAAGHKOSSA-N	2758	Gan Jiang	Zingiber officinale Roscoe	9606.ENSP00000262209	ENSP00000262209	O75762
2	Gan Jiang	WEEGYLXZBRQIMU-WAAGHKOSSA-N	2758	Gan Jiang	Zingiber officinale Roscoe	9606.ENSP00000323926	ENSP00000323926	Q7Z2W7
2	Gan Jiang	WEEGYLXZBRQIMU-WAAGHKOSSA-N	2758	Gan Jiang	Zingiber officinale Roscoe	9606.ENSP00000337915	ENSP00000337915	A0A499FJM4
2	Gan Jiang	WEEGYLXZBRQIMU-WAAGHKOSSA-N	2758	Gan Jiang	Zingiber officinale Roscoe	9606.ENSP00000337915	ENSP00000337915	P08684
2	Chai Hu	WEEGYLXZBRQIMU-WAAGHKOSSA-N	2758	Chai Hu	Bupleurum chinense DC.	9606.ENSP00000262209	ENSP00000262209	O75762
2	Chai Hu	WEEGYLXZBRQIMU-WAAGHKOSSA-N	2758	Chai Hu	Bupleurum chinense DC.	9606.ENSP00000323926	ENSP00000323926	Q7Z2W7
2	Chai Hu	WEEGYLXZBRQIMU-WAAGHKOSSA-N	2758	Chai Hu	Bupleurum chinense DC.	9606.ENSP00000337915	ENSP00000337915	A0A499FJM4
2	Chai Hu	WEEGYLXZBRQIMU-WAAGHKOSSA-N	2758	Chai Hu	Bupleurum chinense DC.	9606.ENSP00000337915	ENSP00000337915	P08684
2	Bo He	WEEGYLXZBRQIMU-WAAGHKOSSA-N	2758	Bo He	Mentha canadensis L.	9606.ENSP00000262209	ENSP00000262209	O75762
2	Bo He	WEEGYLXZBRQIMU-WAAGHKOSSA-N	2758	Bo He	Mentha canadensis L.	9606.ENSP00000323926	ENSP00000323926	Q7Z2W7
2	Bo He	WEEGYLXZBRQIMU-WAAGHKOSSA-N	2758	Bo He	Mentha canadensis L.	9606.ENSP00000337915	ENSP00000337915	A0A499FJM4
2	Bo He	WEEGYLXZBRQIMU-WAAGHKOSSA-N	2758	Bo He	Mentha canadensis L.	9606.ENSP00000337915	ENSP00000337915	P08684
4	Sha Ren	WEEGYLXZBRQIMU-WAAGHKOSSA-N	2758	Sha Ren	Amomum villosum Lour. or Amomum villosum var. xanthioides (Wall. ex Baker) T.L.Wu & S.J.Chen or Amomum longiligulare T.L. Wu	9606.ENSP00000262209	ENSP00000262209	O75762
4	Sha Ren	WEEGYLXZBRQIMU-WAAGHKOSSA-N	2758	Sha Ren	Amomum villosum Lour. or Amomum villosum var. xanthioides (Wall. ex Baker) T.L.Wu & S.J.Chen or Amomum longiligulare T.L. Wu	9606.ENSP00000323926	ENSP00000323926	Q7Z2W7
4	Sha Ren	WEEGYLXZBRQIMU-WAAGHKOSSA-N	2758	Sha Ren	Amomum villosum Lour. or Amomum villosum var. xanthioides (Wall. ex Baker) T.L.Wu & S.J.Chen or Amomum longiligulare T.L. Wu	9606.ENSP00000337915	ENSP00000337915	A0A499FJM4
4	Sha Ren	WEEGYLXZBRQIMU-WAAGHKOSSA-N	2758	Sha Ren	Amomum villosum Lour. or Amomum villosum var. xanthioides (Wall. ex Baker) T.L.Wu & S.J.Chen or Amomum longiligulare T.L. Wu	9606.ENSP00000337915	ENSP00000337915	P08684
6	Chuan Xiong	WEEGYLXZBRQIMU-WAAGHKOSSA-N	2758	Chuan Xiong	Conioselinum anthriscoides 'Chuanxiong'	9606.ENSP00000262209	ENSP00000262209	O75762
6	Chuan Xiong	WEEGYLXZBRQIMU-WAAGHKOSSA-N	2758	Chuan Xiong	Conioselinum anthriscoides 'Chuanxiong'	9606.ENSP00000323926	ENSP00000323926	Q7Z2W7
6	Chuan Xiong	WEEGYLXZBRQIMU-WAAGHKOSSA-N	2758	Chuan Xiong	Conioselinum anthriscoides 'Chuanxiong'	9606.ENSP00000337915	ENSP00000337915	A0A499FJM4
6	Chuan Xiong	WEEGYLXZBRQIMU-WAAGHKOSSA-N	2758	Chuan Xiong	Conioselinum anthriscoides 'Chuanxiong'	9606.ENSP00000337915	ENSP00000337915	P08684
2	Gan Cao	XKLJLHAPJBUBNL-UHFFFAOYSA-M	21672	Gan Cao	Glycyrrhiza uralensis Fisch. ex DC.	9606.ENSP00000311032	ENSP00000311032	P42574
4	Gan Cao	XKLJLHAPJBUBNL-UHFFFAOYSA-M	21672	Gan Cao	Glycyrrhiza uralensis Fisch. ex DC.	9606.ENSP00000311032	ENSP00000311032	P42574
6	Gan Cao	XKLJLHAPJBUBNL-UHFFFAOYSA-M	21672	Gan Cao	Glycyrrhiza uralensis Fisch. ex DC.	9606.ENSP00000311032	ENSP00000311032	P42574
2	Gou Qi	JWMFYGXQPXQEEM-MTUNSFAGSA-N	12547	Gou Qi	Lycium barbarum L. or Lycium chinense Mill.	9606.ENSP00000245451	ENSP00000245451	P12644
2	Gou Qi	JWMFYGXQPXQEEM-MTUNSFAGSA-N	12547	Gou Qi	Lycium barbarum L. or Lycium chinense Mill.	9606.ENSP00000263576	ENSP00000263576	Q9UHL0
2	Gou Qi	JWMFYGXQPXQEEM-MTUNSFAGSA-N	12547	Gou Qi	Lycium barbarum L. or Lycium chinense Mill.	9606.ENSP00000276449	ENSP00000276449	P49675
2	Gou Qi	JWMFYGXQPXQEEM-MTUNSFAGSA-N	12547	Gou Qi	Lycium barbarum L. or Lycium chinense Mill.	9606.ENSP00000286614	ENSP00000286614	P51512
2	Gou Qi	JWMFYGXQPXQEEM-MTUNSFAGSA-N	12547	Gou Qi	Lycium barbarum L. or Lycium chinense Mill.	9606.ENSP00000294954	ENSP00000294954	P22888
2	Gou Qi	JWMFYGXQPXQEEM-MTUNSFAGSA-N	12547	Gou Qi	Lycium barbarum L. or Lycium chinense Mill.	9606.ENSP00000298171	ENSP00000298171	A0A0A0MTJ0
2	Gou Qi	JWMFYGXQPXQEEM-MTUNSFAGSA-N	12547	Gou Qi	Lycium barbarum L. or Lycium chinense Mill.	9606.ENSP00000302150	ENSP00000302150	P01236
2	Gou Qi	JWMFYGXQPXQEEM-MTUNSFAGSA-N	12547	Gou Qi	Lycium barbarum L. or Lycium chinense Mill.	9606.ENSP00000356438	ENSP00000356438	P35354
2	Gou Qi	JWMFYGXQPXQEEM-MTUNSFAGSA-N	12547	Gou Qi	Lycium barbarum L. or Lycium chinense Mill.	9606.ENSP00000384708	ENSP00000384708	A0A1D5RMN4
2	Gou Qi	JWMFYGXQPXQEEM-MTUNSFAGSA-N	12547	Gou Qi	Lycium barbarum L. or Lycium chinense Mill.	9606.ENSP00000384708	ENSP00000384708	P23945
2	Gan Cao	MPDGHEJMBKOTSU-YKLVYJNSSA-N	10114	Gan Cao	Glycyrrhiza uralensis Fisch. ex DC.	9606.ENSP00000231509	ENSP00000231509	P04150
2	Gan Cao	MPDGHEJMBKOTSU-YKLVYJNSSA-N	10114	Gan Cao	Glycyrrhiza uralensis Fisch. ex DC.	9606.ENSP00000261465	ENSP00000261465	A0A0A0MQV1
2	Gan Cao	MPDGHEJMBKOTSU-YKLVYJNSSA-N	10114	Gan Cao	Glycyrrhiza uralensis Fisch. ex DC.	9606.ENSP00000264832	ENSP00000264832	P05362
2	Gan Cao	MPDGHEJMBKOTSU-YKLVYJNSSA-N	10114	Gan Cao	Glycyrrhiza uralensis Fisch. ex DC.	9606.ENSP00000282561	ENSP00000282561	P17302
2	Gan Cao	MPDGHEJMBKOTSU-YKLVYJNSSA-N	10114	Gan Cao	Glycyrrhiza uralensis Fisch. ex DC.	9606.ENSP00000300060	ENSP00000300060	P15144
2	Gan Cao	MPDGHEJMBKOTSU-YKLVYJNSSA-N	10114	Gan Cao	Glycyrrhiza uralensis Fisch. ex DC.	9606.ENSP00000316786	ENSP00000316786	P80365
4	Gan Cao	MPDGHEJMBKOTSU-YKLVYJNSSA-N	10114	Gan Cao	Glycyrrhiza uralensis Fisch. ex DC.	9606.ENSP00000231509	ENSP00000231509	P04150
4	Gan Cao	MPDGHEJMBKOTSU-YKLVYJNSSA-N	10114	Gan Cao	Glycyrrhiza uralensis Fisch. ex DC.	9606.ENSP00000261465	ENSP00000261465	A0A0A0MQV1
4	Gan Cao	MPDGHEJMBKOTSU-YKLVYJNSSA-N	10114	Gan Cao	Glycyrrhiza uralensis Fisch. ex DC.	9606.ENSP00000264832	ENSP00000264832	P05362
4	Gan Cao	MPDGHEJMBKOTSU-YKLVYJNSSA-N	10114	Gan Cao	Glycyrrhiza uralensis Fisch. ex DC.	9606.ENSP00000282561	ENSP00000282561	P17302
4	Gan Cao	MPDGHEJMBKOTSU-YKLVYJNSSA-N	10114	Gan Cao	Glycyrrhiza uralensis Fisch. ex DC.	9606.ENSP00000300060	ENSP00000300060	P15144
4	Gan Cao	MPDGHEJMBKOTSU-YKLVYJNSSA-N	10114	Gan Cao	Glycyrrhiza uralensis Fisch. ex DC.	9606.ENSP00000316786	ENSP00000316786	P80365
6	Gan Cao	MPDGHEJMBKOTSU-YKLVYJNSSA-N	10114	Gan Cao	Glycyrrhiza uralensis Fisch. ex DC.	9606.ENSP00000231509	ENSP00000231509	P04150
6	Gan Cao	MPDGHEJMBKOTSU-YKLVYJNSSA-N	10114	Gan Cao	Glycyrrhiza uralensis Fisch. ex DC.	9606.ENSP00000261465	ENSP00000261465	A0A0A0MQV1
6	Gan Cao	MPDGHEJMBKOTSU-YKLVYJNSSA-N	10114	Gan Cao	Glycyrrhiza uralensis Fisch. ex DC.	9606.ENSP00000264832	ENSP00000264832	P05362
6	Gan Cao	MPDGHEJMBKOTSU-YKLVYJNSSA-N	10114	Gan Cao	Glycyrrhiza uralensis Fisch. ex DC.	9606.ENSP00000282561	ENSP00000282561	P17302
6	Gan Cao	MPDGHEJMBKOTSU-YKLVYJNSSA-N	10114	Gan Cao	Glycyrrhiza uralensis Fisch. ex DC.	9606.ENSP00000300060	ENSP00000300060	P15144
6	Gan Cao	MPDGHEJMBKOTSU-YKLVYJNSSA-N	10114	Gan Cao	Glycyrrhiza uralensis Fisch. ex DC.	9606.ENSP00000316786	ENSP00000316786	P80365
2	Gou Qi	XOJVVFBFDXDTEG-UHFFFAOYSA-N	15979	Gou Qi	Lycium barbarum L. or Lycium chinense Mill.	9606.ENSP00000296795	ENSP00000296795	O15455
2	Gou Qi	XOJVVFBFDXDTEG-UHFFFAOYSA-N	15979	Gou Qi	Lycium barbarum L. or Lycium chinense Mill.	9606.ENSP00000319788	ENSP00000319788	P15559
4	Da Zao	AVSXSVCZWQODGV-DPAQBDIFSA-N	439577	Da Zao	Zizyphus jujuba Mill.	9606.ENSP00000347717	ENSP00000347717	Q9UBM7
4	Da Zao	AVSXSVCZWQODGV-DPAQBDIFSA-N	439577	Da Zao	Zizyphus jujuba Mill.	9606.ENSP00000360316	ENSP00000360316	Q15392
2	Gou Qi	BDHQMRXFDYJGII-UEBIAWITSA-N	94204	Gou Qi	Lycium barbarum L. or Lycium chinense Mill.	9606.ENSP00000261507	ENSP00000261507	Q15800
2	Gou Qi	BDHQMRXFDYJGII-UEBIAWITSA-N	94204	Gou Qi	Lycium barbarum L. or Lycium chinense Mill.	9606.ENSP00000320604	ENSP00000320604	Q96IV6
2	Bai Shao	BDHQMRXFDYJGII-UEBIAWITSA-N	94204	Bai Shao	Paeonia lactiflora Pall.	9606.ENSP00000261507	ENSP00000261507	Q15800
2	Bai Shao	BDHQMRXFDYJGII-UEBIAWITSA-N	94204	Bai Shao	Paeonia lactiflora Pall.	9606.ENSP00000320604	ENSP00000320604	Q96IV6
2	Gou Qi	HCXVJBMSMIARIN-KRUSZOTOSA-N	6746	Gou Qi	Lycium barbarum L. or Lycium chinense Mill.	9606.ENSP00000272286	ENSP00000272286	Q9H221
2	Gou Qi	HCXVJBMSMIARIN-KRUSZOTOSA-N	6746	Gou Qi	Lycium barbarum L. or Lycium chinense Mill.	9606.ENSP00000363868	ENSP00000363868	O95477
2	Mu Dan Pi	LNTHITQWFMADLM-UHFFFAOYSA-N	370	Mu Dan Pi	Paeonia × suffruticosa Andrews	9606.ENSP00000219070	ENSP00000219070	P08253
2	Mu Dan Pi	LNTHITQWFMADLM-UHFFFAOYSA-N	370	Mu Dan Pi	Paeonia × suffruticosa Andrews	9606.ENSP00000223095	ENSP00000223095	P05121
2	Mu Dan Pi	LNTHITQWFMADLM-UHFFFAOYSA-N	370	Mu Dan Pi	Paeonia × suffruticosa Andrews	9606.ENSP00000263321	ENSP00000263321	P14679
2	Mu Dan Pi	LNTHITQWFMADLM-UHFFFAOYSA-N	370	Mu Dan Pi	Paeonia × suffruticosa Andrews	9606.ENSP00000278616	ENSP00000278616	Q13315
2	Mu Dan Pi	LNTHITQWFMADLM-UHFFFAOYSA-N	370	Mu Dan Pi	Paeonia × suffruticosa Andrews	9606.ENSP00000307235	ENSP00000307235	Q9NZJ5
2	Mu Dan Pi	LNTHITQWFMADLM-UHFFFAOYSA-N	370	Mu Dan Pi	Paeonia × suffruticosa Andrews	9606.ENSP00000320401	ENSP00000320401	O75795
2	Mu Dan Pi	LNTHITQWFMADLM-UHFFFAOYSA-N	370	Mu Dan Pi	Paeonia × suffruticosa Andrews	9606.ENSP00000360266	ENSP00000360266	P05412
2	Mu Dan Pi	LNTHITQWFMADLM-UHFFFAOYSA-N	370	Mu Dan Pi	Paeonia × suffruticosa Andrews	9606.ENSP00000368632	ENSP00000368632	P23771
2	Bai Shao	LNTHITQWFMADLM-UHFFFAOYSA-N	370	Bai Shao	Paeonia lactiflora Pall.	9606.ENSP00000219070	ENSP00000219070	P08253
2	Bai Shao	LNTHITQWFMADLM-UHFFFAOYSA-N	370	Bai Shao	Paeonia lactiflora Pall.	9606.ENSP00000223095	ENSP00000223095	P05121
2	Bai Shao	LNTHITQWFMADLM-UHFFFAOYSA-N	370	Bai Shao	Paeonia lactiflora Pall.	9606.ENSP00000263321	ENSP00000263321	P14679
2	Bai Shao	LNTHITQWFMADLM-UHFFFAOYSA-N	370	Bai Shao	Paeonia lactiflora Pall.	9606.ENSP00000278616	ENSP00000278616	Q13315
2	Bai Shao	LNTHITQWFMADLM-UHFFFAOYSA-N	370	Bai Shao	Paeonia lactiflora Pall.	9606.ENSP00000307235	ENSP00000307235	Q9NZJ5
2	Bai Shao	LNTHITQWFMADLM-UHFFFAOYSA-N	370	Bai Shao	Paeonia lactiflora Pall.	9606.ENSP00000320401	ENSP00000320401	O75795
2	Bai Shao	LNTHITQWFMADLM-UHFFFAOYSA-N	370	Bai Shao	Paeonia lactiflora Pall.	9606.ENSP00000360266	ENSP00000360266	P05412
2	Bai Shao	LNTHITQWFMADLM-UHFFFAOYSA-N	370	Bai Shao	Paeonia lactiflora Pall.	9606.ENSP00000368632	ENSP00000368632	P23771
4	Ban Xia	LNTHITQWFMADLM-UHFFFAOYSA-N	370	Ban Xia	Pinellia ternata (Thunb.) Makino	9606.ENSP00000219070	ENSP00000219070	P08253
4	Ban Xia	LNTHITQWFMADLM-UHFFFAOYSA-N	370	Ban Xia	Pinellia ternata (Thunb.) Makino	9606.ENSP00000223095	ENSP00000223095	P05121
4	Ban Xia	LNTHITQWFMADLM-UHFFFAOYSA-N	370	Ban Xia	Pinellia ternata (Thunb.) Makino	9606.ENSP00000263321	ENSP00000263321	P14679
4	Ban Xia	LNTHITQWFMADLM-UHFFFAOYSA-N	370	Ban Xia	Pinellia ternata (Thunb.) Makino	9606.ENSP00000278616	ENSP00000278616	Q13315
4	Ban Xia	LNTHITQWFMADLM-UHFFFAOYSA-N	370	Ban Xia	Pinellia ternata (Thunb.) Makino	9606.ENSP00000307235	ENSP00000307235	Q9NZJ5
4	Ban Xia	LNTHITQWFMADLM-UHFFFAOYSA-N	370	Ban Xia	Pinellia ternata (Thunb.) Makino	9606.ENSP00000320401	ENSP00000320401	O75795
4	Ban Xia	LNTHITQWFMADLM-UHFFFAOYSA-N	370	Ban Xia	Pinellia ternata (Thunb.) Makino	9606.ENSP00000360266	ENSP00000360266	P05412
4	Ban Xia	LNTHITQWFMADLM-UHFFFAOYSA-N	370	Ban Xia	Pinellia ternata (Thunb.) Makino	9606.ENSP00000368632	ENSP00000368632	P23771
5	Hu Zhang	LNTHITQWFMADLM-UHFFFAOYSA-N	370	Hu Zhang	Polygonum cuspidatum Sieb. et Zucc.	9606.ENSP00000219070	ENSP00000219070	P08253
5	Hu Zhang	LNTHITQWFMADLM-UHFFFAOYSA-N	370	Hu Zhang	Polygonum cuspidatum Sieb. et Zucc.	9606.ENSP00000223095	ENSP00000223095	P05121
5	Hu Zhang	LNTHITQWFMADLM-UHFFFAOYSA-N	370	Hu Zhang	Polygonum cuspidatum Sieb. et Zucc.	9606.ENSP00000263321	ENSP00000263321	P14679
5	Hu Zhang	LNTHITQWFMADLM-UHFFFAOYSA-N	370	Hu Zhang	Polygonum cuspidatum Sieb. et Zucc.	9606.ENSP00000278616	ENSP00000278616	Q13315
5	Hu Zhang	LNTHITQWFMADLM-UHFFFAOYSA-N	370	Hu Zhang	Polygonum cuspidatum Sieb. et Zucc.	9606.ENSP00000307235	ENSP00000307235	Q9NZJ5
5	Hu Zhang	LNTHITQWFMADLM-UHFFFAOYSA-N	370	Hu Zhang	Polygonum cuspidatum Sieb. et Zucc.	9606.ENSP00000320401	ENSP00000320401	O75795
5	Hu Zhang	LNTHITQWFMADLM-UHFFFAOYSA-N	370	Hu Zhang	Polygonum cuspidatum Sieb. et Zucc.	9606.ENSP00000360266	ENSP00000360266	P05412
5	Hu Zhang	LNTHITQWFMADLM-UHFFFAOYSA-N	370	Hu Zhang	Polygonum cuspidatum Sieb. et Zucc.	9606.ENSP00000368632	ENSP00000368632	P23771
4	Lian Qiao	XQXPVVBIMDBYFF-UHFFFAOYSA-N	127	Lian Qiao	Forsythia suspensa (Thunb.) Vahl	9606.ENSP00000225740	ENSP00000225740	P30838
4	Lian Qiao	XQXPVVBIMDBYFF-UHFFFAOYSA-N	127	Lian Qiao	Forsythia suspensa (Thunb.) Vahl	9606.ENSP00000255084	ENSP00000255084	P48448
4	Lian Qiao	XQXPVVBIMDBYFF-UHFFFAOYSA-N	127	Lian Qiao	Forsythia suspensa (Thunb.) Vahl	9606.ENSP00000332256	ENSP00000332256	P47895
2	Dang Gui	LMIQERWZRIFWNZ-UHFFFAOYSA-N	16054	Dang Gui	Angelica sinensis (Oliv.) Diels	9606.ENSP00000228740	ENSP00000228740	P09960
2	Gan Jiang	NLDDIKRKFXEWBK-AWEZNQCLSA-N	442793	Gan Jiang	Zingiber officinale Roscoe	9606.ENSP00000269305	ENSP00000269305	P04637
2	Gan Jiang	NLDDIKRKFXEWBK-AWEZNQCLSA-N	442793	Gan Jiang	Zingiber officinale Roscoe	9606.ENSP00000337915	ENSP00000337915	A0A499FJM4
2	Gan Jiang	NLDDIKRKFXEWBK-AWEZNQCLSA-N	442793	Gan Jiang	Zingiber officinale Roscoe	9606.ENSP00000337915	ENSP00000337915	P08684
2	Gan Jiang	NLDDIKRKFXEWBK-AWEZNQCLSA-N	442793	Gan Jiang	Zingiber officinale Roscoe	9606.ENSP00000368752	ENSP00000368752	P04156
2	Gan Jiang	OQWKEEOHDMUXEO-BQYQJAHWSA-N	5281794	Gan Jiang	Zingiber officinale Roscoe	9606.ENSP00000329967	ENSP00000329967	Q9UHD2
4	Ban Xia	OQWKEEOHDMUXEO-BQYQJAHWSA-N	5281794	Ban Xia	Pinellia ternata (Thunb.) Makino	9606.ENSP00000329967	ENSP00000329967	Q9UHD2
6	Chuan Xiong	RFFOTVCVTJUTAD-AOOOYVTPSA-N	10106	Chuan Xiong	Conioselinum anthriscoides 'Chuanxiong'	9606.ENSP00000262209	ENSP00000262209	O75762
2	Gui Ban	OYHQOLUKZRVURQ-UHFFFAOYSA-N	3931	Gui Ban	Chinemys reevesii (Gray)	9606.ENSP00000216780	ENSP00000216780	Q16822
2	Gui Ban	OYHQOLUKZRVURQ-UHFFFAOYSA-N	3931	Gui Ban	Chinemys reevesii (Gray)	9606.ENSP00000241052	ENSP00000241052	P04040
2	Gui Ban	OYHQOLUKZRVURQ-UHFFFAOYSA-N	3931	Gui Ban	Chinemys reevesii (Gray)	9606.ENSP00000246553	ENSP00000246553	O14842
2	Gui Ban	OYHQOLUKZRVURQ-UHFFFAOYSA-N	3931	Gui Ban	Chinemys reevesii (Gray)	9606.ENSP00000263321	ENSP00000263321	P14679
2	Gui Ban	OYHQOLUKZRVURQ-UHFFFAOYSA-N	3931	Gui Ban	Chinemys reevesii (Gray)	9606.ENSP00000309124	ENSP00000309124	P78380
2	Gui Ban	OYHQOLUKZRVURQ-UHFFFAOYSA-N	3931	Gui Ban	Chinemys reevesii (Gray)	9606.ENSP00000312652	ENSP00000312652	P41159
2	Gui Ban	OYHQOLUKZRVURQ-UHFFFAOYSA-N	3931	Gui Ban	Chinemys reevesii (Gray)	9606.ENSP00000319814	ENSP00000319814	P35558
2	Gui Ban	OYHQOLUKZRVURQ-UHFFFAOYSA-N	3931	Gui Ban	Chinemys reevesii (Gray)	9606.ENSP00000363512	ENSP00000363512	P09917
2	Gui Ban	OYHQOLUKZRVURQ-UHFFFAOYSA-N	3931	Gui Ban	Chinemys reevesii (Gray)	9606.ENSP00000398698	ENSP00000398698	P01375
2	Gui Ban	ZQPPMHVWECSIRJ-MDZDMXLPSA-N	637517	Gui Ban	Chinemys reevesii (Gray)	9606.ENSP00000256103	ENSP00000256103	P02689
2	Gui Ban	ZQPPMHVWECSIRJ-MDZDMXLPSA-N	637517	Gui Ban	Chinemys reevesii (Gray)	9606.ENSP00000315263	ENSP00000315263	Q9NZD2
2	Gui Ban	ZQPPMHVWECSIRJ-MDZDMXLPSA-N	637517	Gui Ban	Chinemys reevesii (Gray)	9606.ENSP00000348069	ENSP00000348069	P36956
2	Gui Ban	ZQPPMHVWECSIRJ-MDZDMXLPSA-N	637517	Gui Ban	Chinemys reevesii (Gray)	9606.ENSP00000360538	ENSP00000360538	Q5NUL3
2	Gui Ban	ZQPPMHVWECSIRJ-MDZDMXLPSA-N	637517	Gui Ban	Chinemys reevesii (Gray)	9606.ENSP00000362817	ENSP00000362817	P05413
2	Gui Ban	ZQPPMHVWECSIRJ-MDZDMXLPSA-N	637517	Gui Ban	Chinemys reevesii (Gray)	9606.ENSP00000387662	ENSP00000387662	P01275
4	Shan Yao	JLIDBLDQVAYHNE-YKALOCIXSA-N	5280896	Shan Yao	Dioscorea oppositifolia L.	9606.ENSP00000369157	ENSP00000369157	Q9H209
4	Sha Ren	KPGXRSRHYNQIFN-UHFFFAOYSA-N	51	Sha Ren	Amomum villosum Lour. or Amomum villosum var. xanthioides (Wall. ex Baker) T.L.Wu & S.J.Chen or Amomum longiligulare T.L. Wu	9606.ENSP00000254846	ENSP00000254846	O15054
4	Sha Ren	KPGXRSRHYNQIFN-UHFFFAOYSA-N	51	Sha Ren	Amomum villosum Lour. or Amomum villosum var. xanthioides (Wall. ex Baker) T.L.Wu & S.J.Chen or Amomum longiligulare T.L. Wu	9606.ENSP00000260985	ENSP00000260985	O75874
4	Sha Ren	KPGXRSRHYNQIFN-UHFFFAOYSA-N	51	Sha Ren	Amomum villosum Lour. or Amomum villosum var. xanthioides (Wall. ex Baker) T.L.Wu & S.J.Chen or Amomum longiligulare T.L. Wu	9606.ENSP00000263038	ENSP00000263038	O14832
4	Sha Ren	KPGXRSRHYNQIFN-UHFFFAOYSA-N	51	Sha Ren	Amomum villosum Lour. or Amomum villosum var. xanthioides (Wall. ex Baker) T.L.Wu & S.J.Chen or Amomum longiligulare T.L. Wu	9606.ENSP00000268251	ENSP00000268251	P80404
4	Sha Ren	KPGXRSRHYNQIFN-UHFFFAOYSA-N	51	Sha Ren	Amomum villosum Lour. or Amomum villosum var. xanthioides (Wall. ex Baker) T.L.Wu & S.J.Chen or Amomum longiligulare T.L. Wu	9606.ENSP00000277865	ENSP00000277865	P00367
4	Sha Ren	KPGXRSRHYNQIFN-UHFFFAOYSA-N	51	Sha Ren	Amomum villosum Lour. or Amomum villosum var. xanthioides (Wall. ex Baker) T.L.Wu & S.J.Chen or Amomum longiligulare T.L. Wu	9606.ENSP00000302232	ENSP00000302232	Q96Q83
4	Sha Ren	KPGXRSRHYNQIFN-UHFFFAOYSA-N	51	Sha Ren	Amomum villosum Lour. or Amomum villosum var. xanthioides (Wall. ex Baker) T.L.Wu & S.J.Chen or Amomum longiligulare T.L. Wu	9606.ENSP00000327589	ENSP00000327589	P49448
4	Sha Ren	KPGXRSRHYNQIFN-UHFFFAOYSA-N	51	Sha Ren	Amomum villosum Lour. or Amomum villosum var. xanthioides (Wall. ex Baker) T.L.Wu & S.J.Chen or Amomum longiligulare T.L. Wu	9606.ENSP00000355601	ENSP00000355601	Q9GZT9
4	Sha Ren	KPGXRSRHYNQIFN-UHFFFAOYSA-N	51	Sha Ren	Amomum villosum Lour. or Amomum villosum var. xanthioides (Wall. ex Baker) T.L.Wu & S.J.Chen or Amomum longiligulare T.L. Wu	9606.ENSP00000382091	ENSP00000382091	Q6P6C2
2	Dang Gui	ZEYHEAKUIGZSGI-UHFFFAOYSA-N	7478	Dang Gui	Angelica sinensis (Oliv.) Diels	9606.ENSP00000312286	ENSP00000312286	P04054
2	Dang Gui	ZEYHEAKUIGZSGI-UHFFFAOYSA-N	7478	Dang Gui	Angelica sinensis (Oliv.) Diels	9606.ENSP00000364257	ENSP00000364257	Q9NZK7
4	Ban Xia	ZEYHEAKUIGZSGI-UHFFFAOYSA-N	7478	Ban Xia	Pinellia ternata (Thunb.) Makino	9606.ENSP00000312286	ENSP00000312286	P04054
4	Ban Xia	ZEYHEAKUIGZSGI-UHFFFAOYSA-N	7478	Ban Xia	Pinellia ternata (Thunb.) Makino	9606.ENSP00000364257	ENSP00000364257	Q9NZK7
2	Ren Shen	ZKHQWZAMYRWXGA-KQYNXXCUSA-N	5957	Ren Shen	Panax ginseng C.A.Mey.	9606.ENSP00000003084	ENSP00000003084	P13569
2	Ren Shen	ZKHQWZAMYRWXGA-KQYNXXCUSA-N	5957	Ren Shen	Panax ginseng C.A.Mey.	9606.ENSP00000225538	ENSP00000225538	P51575
2	Ren Shen	ZKHQWZAMYRWXGA-KQYNXXCUSA-N	5957	Ren Shen	Panax ginseng C.A.Mey.	9606.ENSP00000304767	ENSP00000304767	P47900
2	Ren Shen	ZKHQWZAMYRWXGA-KQYNXXCUSA-N	5957	Ren Shen	Panax ginseng C.A.Mey.	9606.ENSP00000310305	ENSP00000310305	P41231
2	Ren Shen	ZKHQWZAMYRWXGA-KQYNXXCUSA-N	5957	Ren Shen	Panax ginseng C.A.Mey.	9606.ENSP00000339479	ENSP00000339479	P49902
2	Ren Shen	ZKHQWZAMYRWXGA-KQYNXXCUSA-N	5957	Ren Shen	Panax ginseng C.A.Mey.	9606.ENSP00000345771	ENSP00000345771	P08237
4	Ren Shen	ZKHQWZAMYRWXGA-KQYNXXCUSA-N	5957	Ren Shen	Panax ginseng C.A.Mey.	9606.ENSP00000003084	ENSP00000003084	P13569
4	Ren Shen	ZKHQWZAMYRWXGA-KQYNXXCUSA-N	5957	Ren Shen	Panax ginseng C.A.Mey.	9606.ENSP00000225538	ENSP00000225538	P51575
4	Ren Shen	ZKHQWZAMYRWXGA-KQYNXXCUSA-N	5957	Ren Shen	Panax ginseng C.A.Mey.	9606.ENSP00000304767	ENSP00000304767	P47900
4	Ren Shen	ZKHQWZAMYRWXGA-KQYNXXCUSA-N	5957	Ren Shen	Panax ginseng C.A.Mey.	9606.ENSP00000310305	ENSP00000310305	P41231
4	Ren Shen	ZKHQWZAMYRWXGA-KQYNXXCUSA-N	5957	Ren Shen	Panax ginseng C.A.Mey.	9606.ENSP00000339479	ENSP00000339479	P49902
4	Ren Shen	ZKHQWZAMYRWXGA-KQYNXXCUSA-N	5957	Ren Shen	Panax ginseng C.A.Mey.	9606.ENSP00000345771	ENSP00000345771	P08237
2	Chai Hu	HEBKCHPVOIAQTA-ZXFHETKHSA-N	827	Chai Hu	Bupleurum chinense DC.	9606.ENSP00000267814	ENSP00000267814	Q00796
2	Chai Hu	HEBKCHPVOIAQTA-ZXFHETKHSA-N	827	Chai Hu	Bupleurum chinense DC.	9606.ENSP00000285930	ENSP00000285930	P15121
2	Chai Hu	HEBKCHPVOIAQTA-ZXFHETKHSA-N	827	Chai Hu	Bupleurum chinense DC.	9606.ENSP00000303356	ENSP00000303356	Q7Z4W1
2	Chai Hu	HEBKCHPVOIAQTA-ZXFHETKHSA-N	827	Chai Hu	Bupleurum chinense DC.	9606.ENSP00000352584	ENSP00000352584	O60218
2	Chai Hu	HEBKCHPVOIAQTA-ZXFHETKHSA-N	827	Chai Hu	Bupleurum chinense DC.	9606.ENSP00000368727	ENSP00000368727	P47989
2	Chai Hu	HEBKCHPVOIAQTA-ZXFHETKHSA-N	827	Chai Hu	Bupleurum chinense DC.	9606.ENSP00000388825	ENSP00000388825	P12872
2	Chai Hu	HEBKCHPVOIAQTA-ZXFHETKHSA-N	6912	Chai Hu	Bupleurum chinense DC.	9606.ENSP00000267814	ENSP00000267814	Q00796
2	Chai Hu	HEBKCHPVOIAQTA-ZXFHETKHSA-N	6912	Chai Hu	Bupleurum chinense DC.	9606.ENSP00000285930	ENSP00000285930	P15121
2	Chai Hu	HEBKCHPVOIAQTA-ZXFHETKHSA-N	6912	Chai Hu	Bupleurum chinense DC.	9606.ENSP00000303356	ENSP00000303356	Q7Z4W1
2	Chai Hu	HEBKCHPVOIAQTA-ZXFHETKHSA-N	6912	Chai Hu	Bupleurum chinense DC.	9606.ENSP00000352584	ENSP00000352584	O60218
2	Chai Hu	HEBKCHPVOIAQTA-ZXFHETKHSA-N	6912	Chai Hu	Bupleurum chinense DC.	9606.ENSP00000368727	ENSP00000368727	P47989
2	Chai Hu	HEBKCHPVOIAQTA-ZXFHETKHSA-N	6912	Chai Hu	Bupleurum chinense DC.	9606.ENSP00000388825	ENSP00000388825	P12872
2	Chai Hu	HEBKCHPVOIAQTA-ZXFHETKHSA-N	439255	Chai Hu	Bupleurum chinense DC.	9606.ENSP00000285930	ENSP00000285930	P15121
2	Chai Hu	HEBKCHPVOIAQTA-ZXFHETKHSA-N	439255	Chai Hu	Bupleurum chinense DC.	9606.ENSP00000352584	ENSP00000352584	O60218
6	Zhi Mu	SOSLMHZOJATCCP-AEIZVZFYSA-N	5316673	Zhi Mu	Anemarrhena asphodeloides Bunge	9606.ENSP00000368884	ENSP00000368884	P51812
4	Lian Qiao	YUSWMAULDXZHPY-UHFFFAOYSA-N	5281600	Lian Qiao	Forsythia suspensa (Thunb.) Vahl	9606.ENSP00000269571	ENSP00000269571	P04626
4	Lian Qiao	YUSWMAULDXZHPY-UHFFFAOYSA-N	5281600	Lian Qiao	Forsythia suspensa (Thunb.) Vahl	9606.ENSP00000287820	ENSP00000287820	P37231
2	Chai Hu	AMQJEAYHLZJPGS-UHFFFAOYSA-N	6276	Chai Hu	Bupleurum chinense DC.	9606.ENSP00000317842	ENSP00000317842	O00748
2	Chai Hu	AMQJEAYHLZJPGS-UHFFFAOYSA-N	6276	Chai Hu	Bupleurum chinense DC.	9606.ENSP00000353720	ENSP00000353720	P23141
2	Chai Hu	AMQJEAYHLZJPGS-UHFFFAOYSA-N	6276	Chai Hu	Bupleurum chinense DC.	9606.ENSP00000428864	ENSP00000428864	Q6NT32
6	Zhi Mu	TUUXBSASAQJECY-UHFFFAOYSA-N	5318980	Zhi Mu	Anemarrhena asphodeloides Bunge	9606.ENSP00000227507	ENSP00000227507	P24385
6	Zhi Mu	TUUXBSASAQJECY-UHFFFAOYSA-N	5318980	Zhi Mu	Anemarrhena asphodeloides Bunge	9606.ENSP00000307235	ENSP00000307235	Q9NZJ5
6	Zhi Mu	TUUXBSASAQJECY-UHFFFAOYSA-N	5318980	Zhi Mu	Anemarrhena asphodeloides Bunge	9606.ENSP00000353878	ENSP00000353878	A0A0A0MRG8
2	Chai Hu	DFYRUELUNQRZTB-UHFFFAOYSA-N	2214	Chai Hu	Bupleurum chinense DC.	9606.ENSP00000220764	ENSP00000220764	Q16698
2	Chai Hu	DFYRUELUNQRZTB-UHFFFAOYSA-N	2214	Chai Hu	Bupleurum chinense DC.	9606.ENSP00000289473	ENSP00000289473	P14598
2	Chai Hu	DFYRUELUNQRZTB-UHFFFAOYSA-N	2214	Chai Hu	Bupleurum chinense DC.	9606.ENSP00000317997	ENSP00000317997	Q9NRD9
2	Chai Hu	DFYRUELUNQRZTB-UHFFFAOYSA-N	2214	Chai Hu	Bupleurum chinense DC.	9606.ENSP00000340913	ENSP00000340913	Q9Y210
2	Chai Hu	DFYRUELUNQRZTB-UHFFFAOYSA-N	2214	Chai Hu	Bupleurum chinense DC.	9606.ENSP00000356438	ENSP00000356438	P35354
2	Chai Hu	DFYRUELUNQRZTB-UHFFFAOYSA-N	2214	Chai Hu	Bupleurum chinense DC.	9606.ENSP00000361125	ENSP00000361125	J3KPA4
2	Chai Hu	DFYRUELUNQRZTB-UHFFFAOYSA-N	2214	Chai Hu	Bupleurum chinense DC.	9606.ENSP00000373691	ENSP00000373691	X6RAN8
2	Chai Hu	DFYRUELUNQRZTB-UHFFFAOYSA-N	2214	Chai Hu	Bupleurum chinense DC.	9606.ENSP00000380450	ENSP00000380450	Q8NFA2
2	Chai Hu	DFYRUELUNQRZTB-UHFFFAOYSA-N	2214	Chai Hu	Bupleurum chinense DC.	9606.ENSP00000417517	ENSP00000417517	H0Y858
2	Chai Hu	DFYRUELUNQRZTB-UHFFFAOYSA-N	2214	Chai Hu	Bupleurum chinense DC.	9606.ENSP00000417517	ENSP00000417517	Q9NR96
2	Mu Dan Pi	DFYRUELUNQRZTB-UHFFFAOYSA-N	2214	Mu Dan Pi	Paeonia × suffruticosa Andrews	9606.ENSP00000220764	ENSP00000220764	Q16698
2	Mu Dan Pi	DFYRUELUNQRZTB-UHFFFAOYSA-N	2214	Mu Dan Pi	Paeonia × suffruticosa Andrews	9606.ENSP00000289473	ENSP00000289473	P14598
2	Mu Dan Pi	DFYRUELUNQRZTB-UHFFFAOYSA-N	2214	Mu Dan Pi	Paeonia × suffruticosa Andrews	9606.ENSP00000317997	ENSP00000317997	Q9NRD9
2	Mu Dan Pi	DFYRUELUNQRZTB-UHFFFAOYSA-N	2214	Mu Dan Pi	Paeonia × suffruticosa Andrews	9606.ENSP00000340913	ENSP00000340913	Q9Y210
2	Mu Dan Pi	DFYRUELUNQRZTB-UHFFFAOYSA-N	2214	Mu Dan Pi	Paeonia × suffruticosa Andrews	9606.ENSP00000356438	ENSP00000356438	P35354
2	Mu Dan Pi	DFYRUELUNQRZTB-UHFFFAOYSA-N	2214	Mu Dan Pi	Paeonia × suffruticosa Andrews	9606.ENSP00000361125	ENSP00000361125	J3KPA4
2	Mu Dan Pi	DFYRUELUNQRZTB-UHFFFAOYSA-N	2214	Mu Dan Pi	Paeonia × suffruticosa Andrews	9606.ENSP00000373691	ENSP00000373691	X6RAN8
2	Mu Dan Pi	DFYRUELUNQRZTB-UHFFFAOYSA-N	2214	Mu Dan Pi	Paeonia × suffruticosa Andrews	9606.ENSP00000380450	ENSP00000380450	Q8NFA2
2	Mu Dan Pi	DFYRUELUNQRZTB-UHFFFAOYSA-N	2214	Mu Dan Pi	Paeonia × suffruticosa Andrews	9606.ENSP00000417517	ENSP00000417517	H0Y858
2	Mu Dan Pi	DFYRUELUNQRZTB-UHFFFAOYSA-N	2214	Mu Dan Pi	Paeonia × suffruticosa Andrews	9606.ENSP00000417517	ENSP00000417517	Q9NR96
2	Gan Cao	VKOBVWXKNCXXDE-UHFFFAOYSA-N	10467	Gan Cao	Glycyrrhiza uralensis Fisch. ex DC.	9606.ENSP00000238651	ENSP00000238651	P49753
2	Gan Cao	VKOBVWXKNCXXDE-UHFFFAOYSA-N	10467	Gan Cao	Glycyrrhiza uralensis Fisch. ex DC.	9606.ENSP00000259407	ENSP00000259407	Q14032
2	Gan Cao	VKOBVWXKNCXXDE-UHFFFAOYSA-N	10467	Gan Cao	Glycyrrhiza uralensis Fisch. ex DC.	9606.ENSP00000311224	ENSP00000311224	Q86TX2
2	Gan Cao	VKOBVWXKNCXXDE-UHFFFAOYSA-N	10467	Gan Cao	Glycyrrhiza uralensis Fisch. ex DC.	9606.ENSP00000323071	ENSP00000323071	Q8N9L9
2	Gan Cao	VKOBVWXKNCXXDE-UHFFFAOYSA-N	10467	Gan Cao	Glycyrrhiza uralensis Fisch. ex DC.	9606.ENSP00000367086	ENSP00000367086	O00154
4	Bai Bian Dou	VKOBVWXKNCXXDE-UHFFFAOYSA-N	10467	Bai Bian Dou	Dolichos lablab L.	9606.ENSP00000238651	ENSP00000238651	P49753
4	Bai Bian Dou	VKOBVWXKNCXXDE-UHFFFAOYSA-N	10467	Bai Bian Dou	Dolichos lablab L.	9606.ENSP00000259407	ENSP00000259407	Q14032
4	Bai Bian Dou	VKOBVWXKNCXXDE-UHFFFAOYSA-N	10467	Bai Bian Dou	Dolichos lablab L.	9606.ENSP00000311224	ENSP00000311224	Q86TX2
4	Bai Bian Dou	VKOBVWXKNCXXDE-UHFFFAOYSA-N	10467	Bai Bian Dou	Dolichos lablab L.	9606.ENSP00000323071	ENSP00000323071	Q8N9L9
4	Bai Bian Dou	VKOBVWXKNCXXDE-UHFFFAOYSA-N	10467	Bai Bian Dou	Dolichos lablab L.	9606.ENSP00000367086	ENSP00000367086	O00154
4	Gan Cao	VKOBVWXKNCXXDE-UHFFFAOYSA-N	10467	Gan Cao	Glycyrrhiza uralensis Fisch. ex DC.	9606.ENSP00000238651	ENSP00000238651	P49753
4	Gan Cao	VKOBVWXKNCXXDE-UHFFFAOYSA-N	10467	Gan Cao	Glycyrrhiza uralensis Fisch. ex DC.	9606.ENSP00000259407	ENSP00000259407	Q14032
4	Gan Cao	VKOBVWXKNCXXDE-UHFFFAOYSA-N	10467	Gan Cao	Glycyrrhiza uralensis Fisch. ex DC.	9606.ENSP00000311224	ENSP00000311224	Q86TX2
4	Gan Cao	VKOBVWXKNCXXDE-UHFFFAOYSA-N	10467	Gan Cao	Glycyrrhiza uralensis Fisch. ex DC.	9606.ENSP00000323071	ENSP00000323071	Q8N9L9
4	Gan Cao	VKOBVWXKNCXXDE-UHFFFAOYSA-N	10467	Gan Cao	Glycyrrhiza uralensis Fisch. ex DC.	9606.ENSP00000367086	ENSP00000367086	O00154
4	Sha Ren	VKOBVWXKNCXXDE-UHFFFAOYSA-N	10467	Sha Ren	Amomum villosum Lour. or Amomum villosum var. xanthioides (Wall. ex Baker) T.L.Wu & S.J.Chen or Amomum longiligulare T.L. Wu	9606.ENSP00000238651	ENSP00000238651	P49753
4	Sha Ren	VKOBVWXKNCXXDE-UHFFFAOYSA-N	10467	Sha Ren	Amomum villosum Lour. or Amomum villosum var. xanthioides (Wall. ex Baker) T.L.Wu & S.J.Chen or Amomum longiligulare T.L. Wu	9606.ENSP00000259407	ENSP00000259407	Q14032
4	Sha Ren	VKOBVWXKNCXXDE-UHFFFAOYSA-N	10467	Sha Ren	Amomum villosum Lour. or Amomum villosum var. xanthioides (Wall. ex Baker) T.L.Wu & S.J.Chen or Amomum longiligulare T.L. Wu	9606.ENSP00000311224	ENSP00000311224	Q86TX2
4	Sha Ren	VKOBVWXKNCXXDE-UHFFFAOYSA-N	10467	Sha Ren	Amomum villosum Lour. or Amomum villosum var. xanthioides (Wall. ex Baker) T.L.Wu & S.J.Chen or Amomum longiligulare T.L. Wu	9606.ENSP00000323071	ENSP00000323071	Q8N9L9
4	Sha Ren	VKOBVWXKNCXXDE-UHFFFAOYSA-N	10467	Sha Ren	Amomum villosum Lour. or Amomum villosum var. xanthioides (Wall. ex Baker) T.L.Wu & S.J.Chen or Amomum longiligulare T.L. Wu	9606.ENSP00000367086	ENSP00000367086	O00154
6	Gan Cao	VKOBVWXKNCXXDE-UHFFFAOYSA-N	10467	Gan Cao	Glycyrrhiza uralensis Fisch. ex DC.	9606.ENSP00000238651	ENSP00000238651	P49753
6	Gan Cao	VKOBVWXKNCXXDE-UHFFFAOYSA-N	10467	Gan Cao	Glycyrrhiza uralensis Fisch. ex DC.	9606.ENSP00000259407	ENSP00000259407	Q14032
6	Gan Cao	VKOBVWXKNCXXDE-UHFFFAOYSA-N	10467	Gan Cao	Glycyrrhiza uralensis Fisch. ex DC.	9606.ENSP00000311224	ENSP00000311224	Q86TX2
6	Gan Cao	VKOBVWXKNCXXDE-UHFFFAOYSA-N	10467	Gan Cao	Glycyrrhiza uralensis Fisch. ex DC.	9606.ENSP00000323071	ENSP00000323071	Q8N9L9
6	Gan Cao	VKOBVWXKNCXXDE-UHFFFAOYSA-N	10467	Gan Cao	Glycyrrhiza uralensis Fisch. ex DC.	9606.ENSP00000367086	ENSP00000367086	O00154
5	Yin Chen	KABCFARPAMSXCC-JXMROGBWSA-N	5472440	Yin Chen	Artemisia scoparia Waldst. et Kit. or Artemisia capillaris Thunb.	9606.ENSP00000262209	ENSP00000262209	O75762
2	Gan Cao	JPUKWEQWGBDDQB-QSOFNFLRSA-N	5282102	Gan Cao	Glycyrrhiza uralensis Fisch. ex DC.	9606.ENSP00000356438	ENSP00000356438	P35354
2	Bai Shao	JPUKWEQWGBDDQB-QSOFNFLRSA-N	5282102	Bai Shao	Paeonia lactiflora Pall.	9606.ENSP00000356438	ENSP00000356438	P35354
4	Gan Cao	JPUKWEQWGBDDQB-QSOFNFLRSA-N	5282102	Gan Cao	Glycyrrhiza uralensis Fisch. ex DC.	9606.ENSP00000356438	ENSP00000356438	P35354
4	Lian Qiao	JPUKWEQWGBDDQB-QSOFNFLRSA-N	5282102	Lian Qiao	Forsythia suspensa (Thunb.) Vahl	9606.ENSP00000356438	ENSP00000356438	P35354
6	Gan Cao	JPUKWEQWGBDDQB-QSOFNFLRSA-N	5282102	Gan Cao	Glycyrrhiza uralensis Fisch. ex DC.	9606.ENSP00000356438	ENSP00000356438	P35354
2	Dang Gui	BDJRBEYXGGNYIS-UHFFFAOYSA-N	2266	Dang Gui	Angelica sinensis (Oliv.) Diels	9606.ENSP00000242375	ENSP00000242375	P51857
2	Dang Gui	BDJRBEYXGGNYIS-UHFFFAOYSA-N	2266	Dang Gui	Angelica sinensis (Oliv.) Diels	9606.ENSP00000263321	ENSP00000263321	P14679
5	Yin Chen	BDJRBEYXGGNYIS-UHFFFAOYSA-N	2266	Yin Chen	Artemisia scoparia Waldst. et Kit. or Artemisia capillaris Thunb.	9606.ENSP00000242375	ENSP00000242375	P51857
5	Yin Chen	BDJRBEYXGGNYIS-UHFFFAOYSA-N	2266	Yin Chen	Artemisia scoparia Waldst. et Kit. or Artemisia capillaris Thunb.	9606.ENSP00000263321	ENSP00000263321	P14679
4	Shan Yao	WQZGKKKJIJFFOK-VFUOTHLCSA-N	64689	Shan Yao	Dioscorea oppositifolia L.	9606.ENSP00000223366	ENSP00000223366	P35557
4	Shan Yao	WQZGKKKJIJFFOK-VFUOTHLCSA-N	64689	Shan Yao	Dioscorea oppositifolia L.	9606.ENSP00000272252	ENSP00000272252	Q96C23
4	Shan Yao	WQZGKKKJIJFFOK-VFUOTHLCSA-N	64689	Shan Yao	Dioscorea oppositifolia L.	9606.ENSP00000291744	ENSP00000291744	Q15485
4	Shan Yao	WQZGKKKJIJFFOK-VFUOTHLCSA-N	64689	Shan Yao	Dioscorea oppositifolia L.	9606.ENSP00000301046	ENSP00000301046	P00709
4	Shan Yao	WQZGKKKJIJFFOK-VFUOTHLCSA-N	64689	Shan Yao	Dioscorea oppositifolia L.	9606.ENSP00000305692	ENSP00000305692	P10253
4	Shan Yao	WQZGKKKJIJFFOK-VFUOTHLCSA-N	64689	Shan Yao	Dioscorea oppositifolia L.	9606.ENSP00000369055	ENSP00000369055	P15291
4	Shan Yao	WQZGKKKJIJFFOK-VFUOTHLCSA-N	64689	Shan Yao	Dioscorea oppositifolia L.	9606.ENSP00000447378	ENSP00000447378	O43451
1	Ban Zhi Lian	WPYMKLBDIGXBTP-UHFFFAOYSA-N	242	Ban Zhi Lian	Scutellaria barbata D. Don.	9606.ENSP00000228476	ENSP00000228476	P14920
1	Ban Zhi Lian	WPYMKLBDIGXBTP-UHFFFAOYSA-N	242	Ban Zhi Lian	Scutellaria barbata D. Don.	9606.ENSP00000254878	ENSP00000254878	P52758
1	Ban Zhi Lian	WPYMKLBDIGXBTP-UHFFFAOYSA-N	242	Ban Zhi Lian	Scutellaria barbata D. Don.	9606.ENSP00000265462	ENSP00000265462	P30044
1	Ban Zhi Lian	WPYMKLBDIGXBTP-UHFFFAOYSA-N	242	Ban Zhi Lian	Scutellaria barbata D. Don.	9606.ENSP00000285379	ENSP00000285379	P00918
1	Ban Zhi Lian	WPYMKLBDIGXBTP-UHFFFAOYSA-N	242	Ban Zhi Lian	Scutellaria barbata D. Don.	9606.ENSP00000301956	ENSP00000301956	Q08AH1
1	Ban Zhi Lian	WPYMKLBDIGXBTP-UHFFFAOYSA-N	242	Ban Zhi Lian	Scutellaria barbata D. Don.	9606.ENSP00000327453	ENSP00000327453	Q68CK6
1	Ban Zhi Lian	WPYMKLBDIGXBTP-UHFFFAOYSA-N	242	Ban Zhi Lian	Scutellaria barbata D. Don.	9606.ENSP00000353720	ENSP00000353720	P23141
1	Ban Zhi Lian	WPYMKLBDIGXBTP-UHFFFAOYSA-N	242	Ban Zhi Lian	Scutellaria barbata D. Don.	9606.ENSP00000420127	ENSP00000420127	P51151
2	Mu Dan Pi	WPYMKLBDIGXBTP-UHFFFAOYSA-N	242	Mu Dan Pi	Paeonia × suffruticosa Andrews	9606.ENSP00000228476	ENSP00000228476	P14920
2	Mu Dan Pi	WPYMKLBDIGXBTP-UHFFFAOYSA-N	242	Mu Dan Pi	Paeonia × suffruticosa Andrews	9606.ENSP00000254878	ENSP00000254878	P52758
2	Mu Dan Pi	WPYMKLBDIGXBTP-UHFFFAOYSA-N	242	Mu Dan Pi	Paeonia × suffruticosa Andrews	9606.ENSP00000265462	ENSP00000265462	P30044
2	Mu Dan Pi	WPYMKLBDIGXBTP-UHFFFAOYSA-N	242	Mu Dan Pi	Paeonia × suffruticosa Andrews	9606.ENSP00000285379	ENSP00000285379	P00918
2	Mu Dan Pi	WPYMKLBDIGXBTP-UHFFFAOYSA-N	242	Mu Dan Pi	Paeonia × suffruticosa Andrews	9606.ENSP00000301956	ENSP00000301956	Q08AH1
2	Mu Dan Pi	WPYMKLBDIGXBTP-UHFFFAOYSA-N	242	Mu Dan Pi	Paeonia × suffruticosa Andrews	9606.ENSP00000327453	ENSP00000327453	Q68CK6
2	Mu Dan Pi	WPYMKLBDIGXBTP-UHFFFAOYSA-N	242	Mu Dan Pi	Paeonia × suffruticosa Andrews	9606.ENSP00000353720	ENSP00000353720	P23141
2	Mu Dan Pi	WPYMKLBDIGXBTP-UHFFFAOYSA-N	242	Mu Dan Pi	Paeonia × suffruticosa Andrews	9606.ENSP00000420127	ENSP00000420127	P51151
2	Bai Shao	WPYMKLBDIGXBTP-UHFFFAOYSA-N	242	Bai Shao	Paeonia lactiflora Pall.	9606.ENSP00000228476	ENSP00000228476	P14920
2	Bai Shao	WPYMKLBDIGXBTP-UHFFFAOYSA-N	242	Bai Shao	Paeonia lactiflora Pall.	9606.ENSP00000254878	ENSP00000254878	P52758
2	Bai Shao	WPYMKLBDIGXBTP-UHFFFAOYSA-N	242	Bai Shao	Paeonia lactiflora Pall.	9606.ENSP00000265462	ENSP00000265462	P30044
2	Bai Shao	WPYMKLBDIGXBTP-UHFFFAOYSA-N	242	Bai Shao	Paeonia lactiflora Pall.	9606.ENSP00000285379	ENSP00000285379	P00918
2	Bai Shao	WPYMKLBDIGXBTP-UHFFFAOYSA-N	242	Bai Shao	Paeonia lactiflora Pall.	9606.ENSP00000301956	ENSP00000301956	Q08AH1
2	Bai Shao	WPYMKLBDIGXBTP-UHFFFAOYSA-N	242	Bai Shao	Paeonia lactiflora Pall.	9606.ENSP00000327453	ENSP00000327453	Q68CK6
2	Bai Shao	WPYMKLBDIGXBTP-UHFFFAOYSA-N	242	Bai Shao	Paeonia lactiflora Pall.	9606.ENSP00000353720	ENSP00000353720	P23141
2	Bai Shao	WPYMKLBDIGXBTP-UHFFFAOYSA-N	242	Bai Shao	Paeonia lactiflora Pall.	9606.ENSP00000420127	ENSP00000420127	P51151
2	Bo He	WPYMKLBDIGXBTP-UHFFFAOYSA-N	242	Bo He	Mentha canadensis L.	9606.ENSP00000228476	ENSP00000228476	P14920
2	Bo He	WPYMKLBDIGXBTP-UHFFFAOYSA-N	242	Bo He	Mentha canadensis L.	9606.ENSP00000254878	ENSP00000254878	P52758
2	Bo He	WPYMKLBDIGXBTP-UHFFFAOYSA-N	242	Bo He	Mentha canadensis L.	9606.ENSP00000265462	ENSP00000265462	P30044
2	Bo He	WPYMKLBDIGXBTP-UHFFFAOYSA-N	242	Bo He	Mentha canadensis L.	9606.ENSP00000285379	ENSP00000285379	P00918
2	Bo He	WPYMKLBDIGXBTP-UHFFFAOYSA-N	242	Bo He	Mentha canadensis L.	9606.ENSP00000301956	ENSP00000301956	Q08AH1
2	Bo He	WPYMKLBDIGXBTP-UHFFFAOYSA-N	242	Bo He	Mentha canadensis L.	9606.ENSP00000327453	ENSP00000327453	Q68CK6
2	Bo He	WPYMKLBDIGXBTP-UHFFFAOYSA-N	242	Bo He	Mentha canadensis L.	9606.ENSP00000353720	ENSP00000353720	P23141
2	Bo He	WPYMKLBDIGXBTP-UHFFFAOYSA-N	242	Bo He	Mentha canadensis L.	9606.ENSP00000420127	ENSP00000420127	P51151
2	Bai Shao	OWBTYPJTUOEWEK-QWWZWVQMSA-N	225936	Bai Shao	Paeonia lactiflora Pall.	9606.ENSP00000343577	ENSP00000343577	Q15661
2	Bai Shao	OWBTYPJTUOEWEK-QWWZWVQMSA-N	225936	Bai Shao	Paeonia lactiflora Pall.	9606.ENSP00000355924	ENSP00000355924	Q9NRG4
2	Bai Shao	OWBTYPJTUOEWEK-QWWZWVQMSA-N	225936	Bai Shao	Paeonia lactiflora Pall.	9606.ENSP00000431254	ENSP00000431254	B9A064
2	Bai Shao	OWBTYPJTUOEWEK-QWWZWVQMSA-N	225936	Bai Shao	Paeonia lactiflora Pall.	9606.ENSP00000433511	ENSP00000433511	P43250
2	Dang Gui	FERIUCNNQQJTOY-UHFFFAOYSA-N	264	Dang Gui	Angelica sinensis (Oliv.) Diels	9606.ENSP00000244741	ENSP00000244741	P38936
2	Dang Gui	FERIUCNNQQJTOY-UHFFFAOYSA-N	264	Dang Gui	Angelica sinensis (Oliv.) Diels	9606.ENSP00000246549	ENSP00000246549	O15552
2	Dang Gui	FERIUCNNQQJTOY-UHFFFAOYSA-N	264	Dang Gui	Angelica sinensis (Oliv.) Diels	9606.ENSP00000264381	ENSP00000264381	P06276
2	Dang Gui	FERIUCNNQQJTOY-UHFFFAOYSA-N	264	Dang Gui	Angelica sinensis (Oliv.) Diels	9606.ENSP00000266970	ENSP00000266970	P24941
2	Dang Gui	FERIUCNNQQJTOY-UHFFFAOYSA-N	264	Dang Gui	Angelica sinensis (Oliv.) Diels	9606.ENSP00000306512	ENSP00000306512	P10145
2	Dang Gui	FERIUCNNQQJTOY-UHFFFAOYSA-N	264	Dang Gui	Angelica sinensis (Oliv.) Diels	9606.ENSP00000321106	ENSP00000321106	P20366
2	Dang Gui	FERIUCNNQQJTOY-UHFFFAOYSA-N	264	Dang Gui	Angelica sinensis (Oliv.) Diels	9606.ENSP00000338082	ENSP00000338082	P69892
2	Dang Gui	FERIUCNNQQJTOY-UHFFFAOYSA-N	264	Dang Gui	Angelica sinensis (Oliv.) Diels	9606.ENSP00000387662	ENSP00000387662	P01275
2	Dang Gui	FERIUCNNQQJTOY-UHFFFAOYSA-N	264	Dang Gui	Angelica sinensis (Oliv.) Diels	9606.ENSP00000445340	ENSP00000445340	Q8N695
1	Dan Shen	IKIIZLYTISPENI-ZFORQUDYSA-N	64982	Dan Shen	Salvia miltiorrhiza Bunge	9606.ENSP00000260010	ENSP00000260010	O60603
1	Dan Shen	IKIIZLYTISPENI-ZFORQUDYSA-N	64982	Dan Shen	Salvia miltiorrhiza Bunge	9606.ENSP00000311032	ENSP00000311032	P42574
1	Dan Shen	IKIIZLYTISPENI-ZFORQUDYSA-N	64982	Dan Shen	Salvia miltiorrhiza Bunge	9606.ENSP00000344192	ENSP00000344192	Q16552
1	Dan Shen	IKIIZLYTISPENI-ZFORQUDYSA-N	64982	Dan Shen	Salvia miltiorrhiza Bunge	9606.ENSP00000355231	ENSP00000355231	Q14457
1	Dan Shen	IKIIZLYTISPENI-ZFORQUDYSA-N	64982	Dan Shen	Salvia miltiorrhiza Bunge	9606.ENSP00000361125	ENSP00000361125	J3KPA4
1	Dan Shen	IKIIZLYTISPENI-ZFORQUDYSA-N	64982	Dan Shen	Salvia miltiorrhiza Bunge	9606.ENSP00000363089	ENSP00000363089	O00206
1	Dan Shen	IKIIZLYTISPENI-ZFORQUDYSA-N	64982	Dan Shen	Salvia miltiorrhiza Bunge	9606.ENSP00000363512	ENSP00000363512	P09917
1	Dan Shen	IKIIZLYTISPENI-ZFORQUDYSA-N	64982	Dan Shen	Salvia miltiorrhiza Bunge	9606.ENSP00000365380	ENSP00000365380	Q9BZS1
1	Dan Shen	IKIIZLYTISPENI-ZFORQUDYSA-N	64982	Dan Shen	Salvia miltiorrhiza Bunge	9606.ENSP00000370408	ENSP00000370408	Q99626
1	Ban Zhi Lian	IKIIZLYTISPENI-ZFORQUDYSA-N	64982	Ban Zhi Lian	Scutellaria barbata D. Don.	9606.ENSP00000260010	ENSP00000260010	O60603
1	Ban Zhi Lian	IKIIZLYTISPENI-ZFORQUDYSA-N	64982	Ban Zhi Lian	Scutellaria barbata D. Don.	9606.ENSP00000311032	ENSP00000311032	P42574
1	Ban Zhi Lian	IKIIZLYTISPENI-ZFORQUDYSA-N	64982	Ban Zhi Lian	Scutellaria barbata D. Don.	9606.ENSP00000344192	ENSP00000344192	Q16552
1	Ban Zhi Lian	IKIIZLYTISPENI-ZFORQUDYSA-N	64982	Ban Zhi Lian	Scutellaria barbata D. Don.	9606.ENSP00000355231	ENSP00000355231	Q14457
1	Ban Zhi Lian	IKIIZLYTISPENI-ZFORQUDYSA-N	64982	Ban Zhi Lian	Scutellaria barbata D. Don.	9606.ENSP00000361125	ENSP00000361125	J3KPA4
1	Ban Zhi Lian	IKIIZLYTISPENI-ZFORQUDYSA-N	64982	Ban Zhi Lian	Scutellaria barbata D. Don.	9606.ENSP00000363089	ENSP00000363089	O00206
1	Ban Zhi Lian	IKIIZLYTISPENI-ZFORQUDYSA-N	64982	Ban Zhi Lian	Scutellaria barbata D. Don.	9606.ENSP00000363512	ENSP00000363512	P09917
1	Ban Zhi Lian	IKIIZLYTISPENI-ZFORQUDYSA-N	64982	Ban Zhi Lian	Scutellaria barbata D. Don.	9606.ENSP00000365380	ENSP00000365380	Q9BZS1
1	Ban Zhi Lian	IKIIZLYTISPENI-ZFORQUDYSA-N	64982	Ban Zhi Lian	Scutellaria barbata D. Don.	9606.ENSP00000370408	ENSP00000370408	Q99626
2	Chai Hu	IKIIZLYTISPENI-ZFORQUDYSA-N	64982	Chai Hu	Bupleurum chinense DC.	9606.ENSP00000260010	ENSP00000260010	O60603
2	Chai Hu	IKIIZLYTISPENI-ZFORQUDYSA-N	64982	Chai Hu	Bupleurum chinense DC.	9606.ENSP00000311032	ENSP00000311032	P42574
2	Chai Hu	IKIIZLYTISPENI-ZFORQUDYSA-N	64982	Chai Hu	Bupleurum chinense DC.	9606.ENSP00000344192	ENSP00000344192	Q16552
2	Chai Hu	IKIIZLYTISPENI-ZFORQUDYSA-N	64982	Chai Hu	Bupleurum chinense DC.	9606.ENSP00000355231	ENSP00000355231	Q14457
2	Chai Hu	IKIIZLYTISPENI-ZFORQUDYSA-N	64982	Chai Hu	Bupleurum chinense DC.	9606.ENSP00000361125	ENSP00000361125	J3KPA4
2	Chai Hu	IKIIZLYTISPENI-ZFORQUDYSA-N	64982	Chai Hu	Bupleurum chinense DC.	9606.ENSP00000363089	ENSP00000363089	O00206
2	Chai Hu	IKIIZLYTISPENI-ZFORQUDYSA-N	64982	Chai Hu	Bupleurum chinense DC.	9606.ENSP00000363512	ENSP00000363512	P09917
2	Chai Hu	IKIIZLYTISPENI-ZFORQUDYSA-N	64982	Chai Hu	Bupleurum chinense DC.	9606.ENSP00000365380	ENSP00000365380	Q9BZS1
2	Chai Hu	IKIIZLYTISPENI-ZFORQUDYSA-N	64982	Chai Hu	Bupleurum chinense DC.	9606.ENSP00000370408	ENSP00000370408	Q99626
4	Ban Xia	IKIIZLYTISPENI-ZFORQUDYSA-N	64982	Ban Xia	Pinellia ternata (Thunb.) Makino	9606.ENSP00000260010	ENSP00000260010	O60603
4	Ban Xia	IKIIZLYTISPENI-ZFORQUDYSA-N	64982	Ban Xia	Pinellia ternata (Thunb.) Makino	9606.ENSP00000311032	ENSP00000311032	P42574
4	Ban Xia	IKIIZLYTISPENI-ZFORQUDYSA-N	64982	Ban Xia	Pinellia ternata (Thunb.) Makino	9606.ENSP00000344192	ENSP00000344192	Q16552
4	Ban Xia	IKIIZLYTISPENI-ZFORQUDYSA-N	64982	Ban Xia	Pinellia ternata (Thunb.) Makino	9606.ENSP00000355231	ENSP00000355231	Q14457
4	Ban Xia	IKIIZLYTISPENI-ZFORQUDYSA-N	64982	Ban Xia	Pinellia ternata (Thunb.) Makino	9606.ENSP00000361125	ENSP00000361125	J3KPA4
4	Ban Xia	IKIIZLYTISPENI-ZFORQUDYSA-N	64982	Ban Xia	Pinellia ternata (Thunb.) Makino	9606.ENSP00000363089	ENSP00000363089	O00206
4	Ban Xia	IKIIZLYTISPENI-ZFORQUDYSA-N	64982	Ban Xia	Pinellia ternata (Thunb.) Makino	9606.ENSP00000363512	ENSP00000363512	P09917
4	Ban Xia	IKIIZLYTISPENI-ZFORQUDYSA-N	64982	Ban Xia	Pinellia ternata (Thunb.) Makino	9606.ENSP00000365380	ENSP00000365380	Q9BZS1
4	Ban Xia	IKIIZLYTISPENI-ZFORQUDYSA-N	64982	Ban Xia	Pinellia ternata (Thunb.) Makino	9606.ENSP00000370408	ENSP00000370408	Q99626
2	Gan Cao	LRHPLDYGYMQRHN-UHFFFAOYSA-N	263	Gan Cao	Glycyrrhiza uralensis Fisch. ex DC.	9606.ENSP00000268296	ENSP00000268296	P20702
2	Gan Cao	LRHPLDYGYMQRHN-UHFFFAOYSA-N	263	Gan Cao	Glycyrrhiza uralensis Fisch. ex DC.	9606.ENSP00000269305	ENSP00000269305	P04637
2	Gan Cao	LRHPLDYGYMQRHN-UHFFFAOYSA-N	263	Gan Cao	Glycyrrhiza uralensis Fisch. ex DC.	9606.ENSP00000310928	ENSP00000310928	Q03181
2	Gan Cao	LRHPLDYGYMQRHN-UHFFFAOYSA-N	263	Gan Cao	Glycyrrhiza uralensis Fisch. ex DC.	9606.ENSP00000332139	ENSP00000332139	P00746
2	Gan Cao	LRHPLDYGYMQRHN-UHFFFAOYSA-N	263	Gan Cao	Glycyrrhiza uralensis Fisch. ex DC.	9606.ENSP00000353224	ENSP00000353224	P02786
2	Gan Cao	LRHPLDYGYMQRHN-UHFFFAOYSA-N	263	Gan Cao	Glycyrrhiza uralensis Fisch. ex DC.	9606.ENSP00000363115	ENSP00000363115	P09769
2	Gan Cao	LRHPLDYGYMQRHN-UHFFFAOYSA-N	263	Gan Cao	Glycyrrhiza uralensis Fisch. ex DC.	9606.ENSP00000385834	ENSP00000385834	P02787
4	Gan Cao	LRHPLDYGYMQRHN-UHFFFAOYSA-N	263	Gan Cao	Glycyrrhiza uralensis Fisch. ex DC.	9606.ENSP00000268296	ENSP00000268296	P20702
4	Gan Cao	LRHPLDYGYMQRHN-UHFFFAOYSA-N	263	Gan Cao	Glycyrrhiza uralensis Fisch. ex DC.	9606.ENSP00000269305	ENSP00000269305	P04637
4	Gan Cao	LRHPLDYGYMQRHN-UHFFFAOYSA-N	263	Gan Cao	Glycyrrhiza uralensis Fisch. ex DC.	9606.ENSP00000310928	ENSP00000310928	Q03181
4	Gan Cao	LRHPLDYGYMQRHN-UHFFFAOYSA-N	263	Gan Cao	Glycyrrhiza uralensis Fisch. ex DC.	9606.ENSP00000332139	ENSP00000332139	P00746
4	Gan Cao	LRHPLDYGYMQRHN-UHFFFAOYSA-N	263	Gan Cao	Glycyrrhiza uralensis Fisch. ex DC.	9606.ENSP00000353224	ENSP00000353224	P02786
4	Gan Cao	LRHPLDYGYMQRHN-UHFFFAOYSA-N	263	Gan Cao	Glycyrrhiza uralensis Fisch. ex DC.	9606.ENSP00000363115	ENSP00000363115	P09769
4	Gan Cao	LRHPLDYGYMQRHN-UHFFFAOYSA-N	263	Gan Cao	Glycyrrhiza uralensis Fisch. ex DC.	9606.ENSP00000385834	ENSP00000385834	P02787
6	Gan Cao	LRHPLDYGYMQRHN-UHFFFAOYSA-N	263	Gan Cao	Glycyrrhiza uralensis Fisch. ex DC.	9606.ENSP00000268296	ENSP00000268296	P20702
6	Gan Cao	LRHPLDYGYMQRHN-UHFFFAOYSA-N	263	Gan Cao	Glycyrrhiza uralensis Fisch. ex DC.	9606.ENSP00000269305	ENSP00000269305	P04637
6	Gan Cao	LRHPLDYGYMQRHN-UHFFFAOYSA-N	263	Gan Cao	Glycyrrhiza uralensis Fisch. ex DC.	9606.ENSP00000310928	ENSP00000310928	Q03181
6	Gan Cao	LRHPLDYGYMQRHN-UHFFFAOYSA-N	263	Gan Cao	Glycyrrhiza uralensis Fisch. ex DC.	9606.ENSP00000332139	ENSP00000332139	P00746
6	Gan Cao	LRHPLDYGYMQRHN-UHFFFAOYSA-N	263	Gan Cao	Glycyrrhiza uralensis Fisch. ex DC.	9606.ENSP00000353224	ENSP00000353224	P02786
6	Gan Cao	LRHPLDYGYMQRHN-UHFFFAOYSA-N	263	Gan Cao	Glycyrrhiza uralensis Fisch. ex DC.	9606.ENSP00000363115	ENSP00000363115	P09769
6	Gan Cao	LRHPLDYGYMQRHN-UHFFFAOYSA-N	263	Gan Cao	Glycyrrhiza uralensis Fisch. ex DC.	9606.ENSP00000385834	ENSP00000385834	P02787
2	Gou Qi	RHGKLRLOHDJJDR-BYPYZUCNSA-N	9750	Gou Qi	Lycium barbarum L. or Lycium chinense Mill.	9606.ENSP00000039007	ENSP00000039007	P00480
2	Gou Qi	RHGKLRLOHDJJDR-BYPYZUCNSA-N	9750	Gou Qi	Lycium barbarum L. or Lycium chinense Mill.	9606.ENSP00000253004	ENSP00000253004	P00966
2	Gou Qi	RHGKLRLOHDJJDR-BYPYZUCNSA-N	9750	Gou Qi	Lycium barbarum L. or Lycium chinense Mill.	9606.ENSP00000284031	ENSP00000284031	O94760
2	Gou Qi	RHGKLRLOHDJJDR-BYPYZUCNSA-N	9750	Gou Qi	Lycium barbarum L. or Lycium chinense Mill.	9606.ENSP00000297494	ENSP00000297494	P29474
2	Gou Qi	RHGKLRLOHDJJDR-BYPYZUCNSA-N	9750	Gou Qi	Lycium barbarum L. or Lycium chinense Mill.	9606.ENSP00000327251	ENSP00000327251	P35228
2	Gou Qi	RHGKLRLOHDJJDR-BYPYZUCNSA-N	9750	Gou Qi	Lycium barbarum L. or Lycium chinense Mill.	9606.ENSP00000364597	ENSP00000364597	Q9UM07
2	Gou Qi	RHGKLRLOHDJJDR-BYPYZUCNSA-N	9750	Gou Qi	Lycium barbarum L. or Lycium chinense Mill.	9606.ENSP00000364609	ENSP00000364609	Q9ULW8
2	Gou Qi	RHGKLRLOHDJJDR-BYPYZUCNSA-N	9750	Gou Qi	Lycium barbarum L. or Lycium chinense Mill.	9606.ENSP00000364635	ENSP00000364635	Q9Y2J8
1	Ban Zhi Lian	HVYWMOMLDIMFJA-DPAQBDIFSA-N	5997	Ban Zhi Lian	Scutellaria barbata D. Don.	9606.ENSP00000200676	ENSP00000200676	P11597
1	Ban Zhi Lian	HVYWMOMLDIMFJA-DPAQBDIFSA-N	5997	Ban Zhi Lian	Scutellaria barbata D. Don.	9606.ENSP00000233242	ENSP00000233242	P04114
1	Ban Zhi Lian	HVYWMOMLDIMFJA-DPAQBDIFSA-N	5997	Ban Zhi Lian	Scutellaria barbata D. Don.	9606.ENSP00000236850	ENSP00000236850	P02647
1	Ban Zhi Lian	HVYWMOMLDIMFJA-DPAQBDIFSA-N	5997	Ban Zhi Lian	Scutellaria barbata D. Don.	9606.ENSP00000264005	ENSP00000264005	P04180
1	Ban Zhi Lian	HVYWMOMLDIMFJA-DPAQBDIFSA-N	5997	Ban Zhi Lian	Scutellaria barbata D. Don.	9606.ENSP00000268053	ENSP00000268053	P05108
1	Ban Zhi Lian	HVYWMOMLDIMFJA-DPAQBDIFSA-N	5997	Ban Zhi Lian	Scutellaria barbata D. Don.	9606.ENSP00000287936	ENSP00000287936	P04035
1	Ban Zhi Lian	HVYWMOMLDIMFJA-DPAQBDIFSA-N	5997	Ban Zhi Lian	Scutellaria barbata D. Don.	9606.ENSP00000301645	ENSP00000301645	P22680
1	Ban Zhi Lian	HVYWMOMLDIMFJA-DPAQBDIFSA-N	5997	Ban Zhi Lian	Scutellaria barbata D. Don.	9606.ENSP00000354476	ENSP00000354476	Q12772
1	Ban Zhi Lian	HVYWMOMLDIMFJA-DPAQBDIFSA-N	5997	Ban Zhi Lian	Scutellaria barbata D. Don.	9606.ENSP00000354995	ENSP00000354995	P45844
1	Ban Zhi Lian	HVYWMOMLDIMFJA-DPAQBDIFSA-N	5997	Ban Zhi Lian	Scutellaria barbata D. Don.	9606.ENSP00000363868	ENSP00000363868	O95477
2	Gou Qi	HVYWMOMLDIMFJA-DPAQBDIFSA-N	5997	Gou Qi	Lycium barbarum L. or Lycium chinense Mill.	9606.ENSP00000200676	ENSP00000200676	P11597
2	Gou Qi	HVYWMOMLDIMFJA-DPAQBDIFSA-N	5997	Gou Qi	Lycium barbarum L. or Lycium chinense Mill.	9606.ENSP00000233242	ENSP00000233242	P04114
2	Gou Qi	HVYWMOMLDIMFJA-DPAQBDIFSA-N	5997	Gou Qi	Lycium barbarum L. or Lycium chinense Mill.	9606.ENSP00000236850	ENSP00000236850	P02647
2	Gou Qi	HVYWMOMLDIMFJA-DPAQBDIFSA-N	5997	Gou Qi	Lycium barbarum L. or Lycium chinense Mill.	9606.ENSP00000264005	ENSP00000264005	P04180
2	Gou Qi	HVYWMOMLDIMFJA-DPAQBDIFSA-N	5997	Gou Qi	Lycium barbarum L. or Lycium chinense Mill.	9606.ENSP00000268053	ENSP00000268053	P05108
2	Gou Qi	HVYWMOMLDIMFJA-DPAQBDIFSA-N	5997	Gou Qi	Lycium barbarum L. or Lycium chinense Mill.	9606.ENSP00000287936	ENSP00000287936	P04035
2	Gou Qi	HVYWMOMLDIMFJA-DPAQBDIFSA-N	5997	Gou Qi	Lycium barbarum L. or Lycium chinense Mill.	9606.ENSP00000301645	ENSP00000301645	P22680
2	Gou Qi	HVYWMOMLDIMFJA-DPAQBDIFSA-N	5997	Gou Qi	Lycium barbarum L. or Lycium chinense Mill.	9606.ENSP00000354476	ENSP00000354476	Q12772
2	Gou Qi	HVYWMOMLDIMFJA-DPAQBDIFSA-N	5997	Gou Qi	Lycium barbarum L. or Lycium chinense Mill.	9606.ENSP00000354995	ENSP00000354995	P45844
2	Gou Qi	HVYWMOMLDIMFJA-DPAQBDIFSA-N	5997	Gou Qi	Lycium barbarum L. or Lycium chinense Mill.	9606.ENSP00000363868	ENSP00000363868	O95477
4	Shan Yao	HVYWMOMLDIMFJA-DPAQBDIFSA-N	5997	Shan Yao	Dioscorea oppositifolia L.	9606.ENSP00000200676	ENSP00000200676	P11597
4	Shan Yao	HVYWMOMLDIMFJA-DPAQBDIFSA-N	5997	Shan Yao	Dioscorea oppositifolia L.	9606.ENSP00000233242	ENSP00000233242	P04114
4	Shan Yao	HVYWMOMLDIMFJA-DPAQBDIFSA-N	5997	Shan Yao	Dioscorea oppositifolia L.	9606.ENSP00000236850	ENSP00000236850	P02647
4	Shan Yao	HVYWMOMLDIMFJA-DPAQBDIFSA-N	5997	Shan Yao	Dioscorea oppositifolia L.	9606.ENSP00000264005	ENSP00000264005	P04180
4	Shan Yao	HVYWMOMLDIMFJA-DPAQBDIFSA-N	5997	Shan Yao	Dioscorea oppositifolia L.	9606.ENSP00000268053	ENSP00000268053	P05108
4	Shan Yao	HVYWMOMLDIMFJA-DPAQBDIFSA-N	5997	Shan Yao	Dioscorea oppositifolia L.	9606.ENSP00000287936	ENSP00000287936	P04035
4	Shan Yao	HVYWMOMLDIMFJA-DPAQBDIFSA-N	5997	Shan Yao	Dioscorea oppositifolia L.	9606.ENSP00000301645	ENSP00000301645	P22680
4	Shan Yao	HVYWMOMLDIMFJA-DPAQBDIFSA-N	5997	Shan Yao	Dioscorea oppositifolia L.	9606.ENSP00000354476	ENSP00000354476	Q12772
4	Shan Yao	HVYWMOMLDIMFJA-DPAQBDIFSA-N	5997	Shan Yao	Dioscorea oppositifolia L.	9606.ENSP00000354995	ENSP00000354995	P45844
4	Shan Yao	HVYWMOMLDIMFJA-DPAQBDIFSA-N	5997	Shan Yao	Dioscorea oppositifolia L.	9606.ENSP00000363868	ENSP00000363868	O95477
4	Yi Yi Ren	HVYWMOMLDIMFJA-DPAQBDIFSA-N	5997	Yi Yi Ren	Coix lacryma-jobi L.	9606.ENSP00000200676	ENSP00000200676	P11597
4	Yi Yi Ren	HVYWMOMLDIMFJA-DPAQBDIFSA-N	5997	Yi Yi Ren	Coix lacryma-jobi L.	9606.ENSP00000233242	ENSP00000233242	P04114
4	Yi Yi Ren	HVYWMOMLDIMFJA-DPAQBDIFSA-N	5997	Yi Yi Ren	Coix lacryma-jobi L.	9606.ENSP00000236850	ENSP00000236850	P02647
4	Yi Yi Ren	HVYWMOMLDIMFJA-DPAQBDIFSA-N	5997	Yi Yi Ren	Coix lacryma-jobi L.	9606.ENSP00000264005	ENSP00000264005	P04180
4	Yi Yi Ren	HVYWMOMLDIMFJA-DPAQBDIFSA-N	5997	Yi Yi Ren	Coix lacryma-jobi L.	9606.ENSP00000268053	ENSP00000268053	P05108
4	Yi Yi Ren	HVYWMOMLDIMFJA-DPAQBDIFSA-N	5997	Yi Yi Ren	Coix lacryma-jobi L.	9606.ENSP00000287936	ENSP00000287936	P04035
4	Yi Yi Ren	HVYWMOMLDIMFJA-DPAQBDIFSA-N	5997	Yi Yi Ren	Coix lacryma-jobi L.	9606.ENSP00000301645	ENSP00000301645	P22680
4	Yi Yi Ren	HVYWMOMLDIMFJA-DPAQBDIFSA-N	5997	Yi Yi Ren	Coix lacryma-jobi L.	9606.ENSP00000354476	ENSP00000354476	Q12772
4	Yi Yi Ren	HVYWMOMLDIMFJA-DPAQBDIFSA-N	5997	Yi Yi Ren	Coix lacryma-jobi L.	9606.ENSP00000354995	ENSP00000354995	P45844
4	Yi Yi Ren	HVYWMOMLDIMFJA-DPAQBDIFSA-N	5997	Yi Yi Ren	Coix lacryma-jobi L.	9606.ENSP00000363868	ENSP00000363868	O95477
4	Da Zao	IVOMOUWHDPKRLL-KQYNXXCUSA-N	6076	Da Zao	Zizyphus jujuba Mill.	9606.ENSP00000003084	ENSP00000003084	P13569
4	Da Zao	IVOMOUWHDPKRLL-KQYNXXCUSA-N	6076	Da Zao	Zizyphus jujuba Mill.	9606.ENSP00000265717	ENSP00000265717	P31323
4	Da Zao	IVOMOUWHDPKRLL-KQYNXXCUSA-N	6076	Da Zao	Zizyphus jujuba Mill.	9606.ENSP00000272298	ENSP00000272298	P0DP24
4	Da Zao	IVOMOUWHDPKRLL-KQYNXXCUSA-N	6076	Da Zao	Zizyphus jujuba Mill.	9606.ENSP00000305372	ENSP00000305372	P07550
4	Da Zao	IVOMOUWHDPKRLL-KQYNXXCUSA-N	6076	Da Zao	Zizyphus jujuba Mill.	9606.ENSP00000345502	ENSP00000345502	Q08499
4	Da Zao	IVOMOUWHDPKRLL-KQYNXXCUSA-N	6076	Da Zao	Zizyphus jujuba Mill.	9606.ENSP00000351957	ENSP00000351957	Q14432
4	Da Zao	IVOMOUWHDPKRLL-KQYNXXCUSA-N	6076	Da Zao	Zizyphus jujuba Mill.	9606.ENSP00000353415	ENSP00000353415	P31321
4	Da Zao	IVOMOUWHDPKRLL-KQYNXXCUSA-N	6076	Da Zao	Zizyphus jujuba Mill.	9606.ENSP00000387699	ENSP00000387699	P16220
4	Bai Bian Dou	HXEACLLIILLPRG-YFKPBYRVSA-N	439227	Bai Bian Dou	Dolichos lablab L.	9606.ENSP00000231449	ENSP00000231449	P05112
4	Bai Bian Dou	HXEACLLIILLPRG-YFKPBYRVSA-N	439227	Bai Bian Dou	Dolichos lablab L.	9606.ENSP00000247970	ENSP00000247970	Q13526
4	Bai Bian Dou	HXEACLLIILLPRG-YFKPBYRVSA-N	439227	Bai Bian Dou	Dolichos lablab L.	9606.ENSP00000317721	ENSP00000317721	Q9P0Z9
4	Bai Bian Dou	HXEACLLIILLPRG-YFKPBYRVSA-N	439227	Bai Bian Dou	Dolichos lablab L.	9606.ENSP00000377040	ENSP00000377040	Q9UDR5
2	Gan Cao	ZZAJQOPSWWVMBI-UHFFFAOYSA-N	5280448	Gan Cao	Glycyrrhiza uralensis Fisch. ex DC.	9606.ENSP00000263368	ENSP00000263368	P30043
2	Gan Cao	ZZAJQOPSWWVMBI-UHFFFAOYSA-N	5280448	Gan Cao	Glycyrrhiza uralensis Fisch. ex DC.	9606.ENSP00000343040	ENSP00000343040	P09429
4	Gan Cao	ZZAJQOPSWWVMBI-UHFFFAOYSA-N	5280448	Gan Cao	Glycyrrhiza uralensis Fisch. ex DC.	9606.ENSP00000263368	ENSP00000263368	P30043
4	Gan Cao	ZZAJQOPSWWVMBI-UHFFFAOYSA-N	5280448	Gan Cao	Glycyrrhiza uralensis Fisch. ex DC.	9606.ENSP00000343040	ENSP00000343040	P09429
6	Gan Cao	ZZAJQOPSWWVMBI-UHFFFAOYSA-N	5280448	Gan Cao	Glycyrrhiza uralensis Fisch. ex DC.	9606.ENSP00000263368	ENSP00000263368	P30043
6	Gan Cao	ZZAJQOPSWWVMBI-UHFFFAOYSA-N	5280448	Gan Cao	Glycyrrhiza uralensis Fisch. ex DC.	9606.ENSP00000343040	ENSP00000343040	P09429
6	Zhi Mu	AEDDIBAIWPIIBD-ZJKJAXBQSA-N	5281647	Zhi Mu	Anemarrhena asphodeloides Bunge	9606.ENSP00000228027	ENSP00000228027	Q96PD7
6	Zhi Mu	AEDDIBAIWPIIBD-ZJKJAXBQSA-N	5281647	Zhi Mu	Anemarrhena asphodeloides Bunge	9606.ENSP00000245479	ENSP00000245479	P48436
6	Zhi Mu	AEDDIBAIWPIIBD-ZJKJAXBQSA-N	5281647	Zhi Mu	Anemarrhena asphodeloides Bunge	9606.ENSP00000256442	ENSP00000256442	P14635
6	Zhi Mu	AEDDIBAIWPIIBD-ZJKJAXBQSA-N	5281647	Zhi Mu	Anemarrhena asphodeloides Bunge	9606.ENSP00000257904	ENSP00000257904	P11802
6	Zhi Mu	AEDDIBAIWPIIBD-ZJKJAXBQSA-N	5281647	Zhi Mu	Anemarrhena asphodeloides Bunge	9606.ENSP00000297494	ENSP00000297494	P29474
6	Zhi Mu	AEDDIBAIWPIIBD-ZJKJAXBQSA-N	5281647	Zhi Mu	Anemarrhena asphodeloides Bunge	9606.ENSP00000321656	ENSP00000321656	P30307
6	Zhi Mu	AEDDIBAIWPIIBD-ZJKJAXBQSA-N	5281647	Zhi Mu	Anemarrhena asphodeloides Bunge	9606.ENSP00000356438	ENSP00000356438	P35354
6	Zhi Mu	AEDDIBAIWPIIBD-ZJKJAXBQSA-N	5281647	Zhi Mu	Anemarrhena asphodeloides Bunge	9606.ENSP00000361405	ENSP00000361405	P14780
6	Zhi Mu	AEDDIBAIWPIIBD-ZJKJAXBQSA-N	5281647	Zhi Mu	Anemarrhena asphodeloides Bunge	9606.ENSP00000388648	ENSP00000388648	O14757
2	Bo He	LQGUBLBATBMXHT-UHFFFAOYSA-N	10208	Bo He	Mentha canadensis L.	9606.ENSP00000337383	ENSP00000337383	Q96P20
4	Ban Xia	LQGUBLBATBMXHT-UHFFFAOYSA-N	10208	Ban Xia	Pinellia ternata (Thunb.) Makino	9606.ENSP00000337383	ENSP00000337383	Q96P20
5	Hu Zhang	LQGUBLBATBMXHT-UHFFFAOYSA-N	10208	Hu Zhang	Polygonum cuspidatum Sieb. et Zucc.	9606.ENSP00000337383	ENSP00000337383	Q96P20
6	Chuan Xiong	LQGUBLBATBMXHT-UHFFFAOYSA-N	10208	Chuan Xiong	Conioselinum anthriscoides 'Chuanxiong'	9606.ENSP00000337383	ENSP00000337383	Q96P20
2	Gou Qi	DCXYFEDJOCDNAF-REOHCLBHSA-N	6267	Gou Qi	Lycium barbarum L. or Lycium chinense Mill.	9606.ENSP00000175506	ENSP00000175506	P08243
2	Gou Qi	DCXYFEDJOCDNAF-REOHCLBHSA-N	6267	Gou Qi	Lycium barbarum L. or Lycium chinense Mill.	9606.ENSP00000231368	ENSP00000231368	Q9UIQ6
2	Gou Qi	DCXYFEDJOCDNAF-REOHCLBHSA-N	6267	Gou Qi	Lycium barbarum L. or Lycium chinense Mill.	9606.ENSP00000256854	ENSP00000256854	O43776
2	Gou Qi	DCXYFEDJOCDNAF-REOHCLBHSA-N	6267	Gou Qi	Lycium barbarum L. or Lycium chinense Mill.	9606.ENSP00000261712	ENSP00000261712	O00231
2	Gou Qi	DCXYFEDJOCDNAF-REOHCLBHSA-N	6267	Gou Qi	Lycium barbarum L. or Lycium chinense Mill.	9606.ENSP00000281038	ENSP00000281038	Q96I59
2	Gou Qi	DCXYFEDJOCDNAF-REOHCLBHSA-N	6267	Gou Qi	Lycium barbarum L. or Lycium chinense Mill.	9606.ENSP00000357981	ENSP00000357981	P25774
2	Gou Qi	DCXYFEDJOCDNAF-REOHCLBHSA-N	6267	Gou Qi	Lycium barbarum L. or Lycium chinense Mill.	9606.ENSP00000399168	ENSP00000399168	P01889
2	Gou Qi	DCXYFEDJOCDNAF-REOHCLBHSA-N	6267	Gou Qi	Lycium barbarum L. or Lycium chinense Mill.	9606.ENSP00000450040	ENSP00000450040	Q86U10
4	Da Zao	DCXYFEDJOCDNAF-REOHCLBHSA-N	6267	Da Zao	Zizyphus jujuba Mill.	9606.ENSP00000175506	ENSP00000175506	P08243
4	Da Zao	DCXYFEDJOCDNAF-REOHCLBHSA-N	6267	Da Zao	Zizyphus jujuba Mill.	9606.ENSP00000231368	ENSP00000231368	Q9UIQ6
4	Da Zao	DCXYFEDJOCDNAF-REOHCLBHSA-N	6267	Da Zao	Zizyphus jujuba Mill.	9606.ENSP00000256854	ENSP00000256854	O43776
4	Da Zao	DCXYFEDJOCDNAF-REOHCLBHSA-N	6267	Da Zao	Zizyphus jujuba Mill.	9606.ENSP00000261712	ENSP00000261712	O00231
4	Da Zao	DCXYFEDJOCDNAF-REOHCLBHSA-N	6267	Da Zao	Zizyphus jujuba Mill.	9606.ENSP00000281038	ENSP00000281038	Q96I59
4	Da Zao	DCXYFEDJOCDNAF-REOHCLBHSA-N	6267	Da Zao	Zizyphus jujuba Mill.	9606.ENSP00000357981	ENSP00000357981	P25774
4	Da Zao	DCXYFEDJOCDNAF-REOHCLBHSA-N	6267	Da Zao	Zizyphus jujuba Mill.	9606.ENSP00000399168	ENSP00000399168	P01889
4	Da Zao	DCXYFEDJOCDNAF-REOHCLBHSA-N	6267	Da Zao	Zizyphus jujuba Mill.	9606.ENSP00000450040	ENSP00000450040	Q86U10
2	Gou Qi	HUNLTIZKNQDZEI-PGFZVWMDSA-N	101690	Gou Qi	Lycium barbarum L. or Lycium chinense Mill.	9606.ENSP00000261507	ENSP00000261507	Q15800
2	Gou Qi	HUNLTIZKNQDZEI-PGFZVWMDSA-N	101690	Gou Qi	Lycium barbarum L. or Lycium chinense Mill.	9606.ENSP00000320604	ENSP00000320604	Q96IV6
4	Ban Xia	QWCKQJZIFLGMSD-GSVOUGTGSA-N	439691	Ban Xia	Pinellia ternata (Thunb.) Makino	9606.ENSP00000265171	ENSP00000265171	P01133
4	Ban Xia	QWCKQJZIFLGMSD-GSVOUGTGSA-N	439691	Ban Xia	Pinellia ternata (Thunb.) Makino	9606.ENSP00000361850	ENSP00000361850	P00749
4	Ban Xia	QWCKQJZIFLGMSD-GSVOUGTGSA-N	439691	Ban Xia	Pinellia ternata (Thunb.) Makino	9606.ENSP00000379895	ENSP00000379895	P50440
4	Shan Yao	LEVWYRKDKASIDU-IMJSIDKUSA-N	67678	Shan Yao	Dioscorea oppositifolia L.	9606.ENSP00000023064	ENSP00000023064	P82251
4	Shan Yao	LEVWYRKDKASIDU-IMJSIDKUSA-N	67678	Shan Yao	Dioscorea oppositifolia L.	9606.ENSP00000260649	ENSP00000260649	Q07837
4	Shan Yao	LEVWYRKDKASIDU-IMJSIDKUSA-N	67678	Shan Yao	Dioscorea oppositifolia L.	9606.ENSP00000280612	ENSP00000280612	Q9UPY5
4	Shan Yao	LEVWYRKDKASIDU-IMJSIDKUSA-N	67678	Shan Yao	Dioscorea oppositifolia L.	9606.ENSP00000359976	ENSP00000359976	P32929
4	Shan Yao	LEVWYRKDKASIDU-IMJSIDKUSA-N	67678	Shan Yao	Dioscorea oppositifolia L.	9606.ENSP00000371294	ENSP00000371294	O60931
4	Bai Bian Dou	HXEACLLIILLPRG-RXMQYKEDSA-N	736316	Bai Bian Dou	Dolichos lablab L.	9606.ENSP00000308541	ENSP00000308541	P00734
2	Bai Zhu	MTCFGRXMJLQNBG-UWTATZPHSA-N	71077	Bai Zhu	Atractylodes macrocephala Koidz.	9606.ENSP00000228476	ENSP00000228476	P14920
2	Bai Zhu	MTCFGRXMJLQNBG-UWTATZPHSA-N	71077	Bai Zhu	Atractylodes macrocephala Koidz.	9606.ENSP00000234389	ENSP00000234389	O60391
2	Bai Zhu	MTCFGRXMJLQNBG-UWTATZPHSA-N	71077	Bai Zhu	Atractylodes macrocephala Koidz.	9606.ENSP00000253188	ENSP00000253188	Q9NS82
2	Bai Zhu	MTCFGRXMJLQNBG-UWTATZPHSA-N	71077	Bai Zhu	Atractylodes macrocephala Koidz.	9606.ENSP00000283752	ENSP00000283752	P29508
2	Bai Zhu	MTCFGRXMJLQNBG-UWTATZPHSA-N	71077	Bai Zhu	Atractylodes macrocephala Koidz.	9606.ENSP00000301364	ENSP00000301364	Q2NL82
2	Bai Zhu	MTCFGRXMJLQNBG-UWTATZPHSA-N	71077	Bai Zhu	Atractylodes macrocephala Koidz.	9606.ENSP00000339435	ENSP00000339435	Q9GZT4
2	Bai Zhu	MTCFGRXMJLQNBG-UWTATZPHSA-N	71077	Bai Zhu	Atractylodes macrocephala Koidz.	9606.ENSP00000355155	ENSP00000355155	Q8TCU5
2	Bai Zhu	MTCFGRXMJLQNBG-UWTATZPHSA-N	71077	Bai Zhu	Atractylodes macrocephala Koidz.	9606.ENSP00000360608	ENSP00000360608	Q05586
2	Bai Zhu	MTCFGRXMJLQNBG-UWTATZPHSA-N	71077	Bai Zhu	Atractylodes macrocephala Koidz.	9606.ENSP00000367123	ENSP00000367123	J3KPF3
2	Bai Zhu	MTCFGRXMJLQNBG-UWTATZPHSA-N	71077	Bai Zhu	Atractylodes macrocephala Koidz.	9606.ENSP00000367123	ENSP00000367123	P08195
4	Bai Zhu	MTCFGRXMJLQNBG-UWTATZPHSA-N	71077	Bai Zhu	Atractylodes macrocephala Koidz.	9606.ENSP00000228476	ENSP00000228476	P14920
4	Bai Zhu	MTCFGRXMJLQNBG-UWTATZPHSA-N	71077	Bai Zhu	Atractylodes macrocephala Koidz.	9606.ENSP00000234389	ENSP00000234389	O60391
4	Bai Zhu	MTCFGRXMJLQNBG-UWTATZPHSA-N	71077	Bai Zhu	Atractylodes macrocephala Koidz.	9606.ENSP00000253188	ENSP00000253188	Q9NS82
4	Bai Zhu	MTCFGRXMJLQNBG-UWTATZPHSA-N	71077	Bai Zhu	Atractylodes macrocephala Koidz.	9606.ENSP00000283752	ENSP00000283752	P29508
4	Bai Zhu	MTCFGRXMJLQNBG-UWTATZPHSA-N	71077	Bai Zhu	Atractylodes macrocephala Koidz.	9606.ENSP00000301364	ENSP00000301364	Q2NL82
4	Bai Zhu	MTCFGRXMJLQNBG-UWTATZPHSA-N	71077	Bai Zhu	Atractylodes macrocephala Koidz.	9606.ENSP00000339435	ENSP00000339435	Q9GZT4
4	Bai Zhu	MTCFGRXMJLQNBG-UWTATZPHSA-N	71077	Bai Zhu	Atractylodes macrocephala Koidz.	9606.ENSP00000355155	ENSP00000355155	Q8TCU5
4	Bai Zhu	MTCFGRXMJLQNBG-UWTATZPHSA-N	71077	Bai Zhu	Atractylodes macrocephala Koidz.	9606.ENSP00000360608	ENSP00000360608	Q05586
4	Bai Zhu	MTCFGRXMJLQNBG-UWTATZPHSA-N	71077	Bai Zhu	Atractylodes macrocephala Koidz.	9606.ENSP00000367123	ENSP00000367123	J3KPF3
4	Bai Zhu	MTCFGRXMJLQNBG-UWTATZPHSA-N	71077	Bai Zhu	Atractylodes macrocephala Koidz.	9606.ENSP00000367123	ENSP00000367123	P08195
2	Ren Shen	ODBLHEXUDAPZAU-OKKQSCSOSA-N	447805	Ren Shen	Panax ginseng C.A.Mey.	9606.ENSP00000216254	ENSP00000216254	Q99798
2	Ren Shen	ODBLHEXUDAPZAU-OKKQSCSOSA-N	447805	Ren Shen	Panax ginseng C.A.Mey.	9606.ENSP00000260985	ENSP00000260985	O75874
2	Ren Shen	ODBLHEXUDAPZAU-OKKQSCSOSA-N	447805	Ren Shen	Panax ginseng C.A.Mey.	9606.ENSP00000331897	ENSP00000331897	P48735
4	Ren Shen	ODBLHEXUDAPZAU-OKKQSCSOSA-N	447805	Ren Shen	Panax ginseng C.A.Mey.	9606.ENSP00000216254	ENSP00000216254	Q99798
4	Ren Shen	ODBLHEXUDAPZAU-OKKQSCSOSA-N	447805	Ren Shen	Panax ginseng C.A.Mey.	9606.ENSP00000260985	ENSP00000260985	O75874
4	Ren Shen	ODBLHEXUDAPZAU-OKKQSCSOSA-N	447805	Ren Shen	Panax ginseng C.A.Mey.	9606.ENSP00000331897	ENSP00000331897	P48735
4	Ban Xia	QNAYBMKLOCPYGJ-UWTATZPHSA-N	71080	Ban Xia	Pinellia ternata (Thunb.) Makino	9606.ENSP00000225174	ENSP00000225174	P30405
4	Ban Xia	QNAYBMKLOCPYGJ-UWTATZPHSA-N	71080	Ban Xia	Pinellia ternata (Thunb.) Makino	9606.ENSP00000228476	ENSP00000228476	P14920
4	Ban Xia	QNAYBMKLOCPYGJ-UWTATZPHSA-N	71080	Ban Xia	Pinellia ternata (Thunb.) Makino	9606.ENSP00000253188	ENSP00000253188	Q9NS82
4	Ban Xia	QNAYBMKLOCPYGJ-UWTATZPHSA-N	71080	Ban Xia	Pinellia ternata (Thunb.) Makino	9606.ENSP00000260970	ENSP00000260970	Q13427
4	Ban Xia	QNAYBMKLOCPYGJ-UWTATZPHSA-N	71080	Ban Xia	Pinellia ternata (Thunb.) Makino	9606.ENSP00000303057	ENSP00000303057	P45877
4	Ban Xia	QNAYBMKLOCPYGJ-UWTATZPHSA-N	71080	Ban Xia	Pinellia ternata (Thunb.) Makino	9606.ENSP00000362803	ENSP00000362803	Q9Y3C6
4	Ban Xia	QNAYBMKLOCPYGJ-UWTATZPHSA-N	71080	Ban Xia	Pinellia ternata (Thunb.) Makino	9606.ENSP00000367123	ENSP00000367123	J3KPF3
4	Ban Xia	QNAYBMKLOCPYGJ-UWTATZPHSA-N	71080	Ban Xia	Pinellia ternata (Thunb.) Makino	9606.ENSP00000367123	ENSP00000367123	P08195
4	Ban Xia	QNAYBMKLOCPYGJ-UWTATZPHSA-N	71080	Ban Xia	Pinellia ternata (Thunb.) Makino	9606.ENSP00000418447	ENSP00000418447	P67775
4	Ban Xia	QNAYBMKLOCPYGJ-UWTATZPHSA-N	71080	Ban Xia	Pinellia ternata (Thunb.) Makino	9606.ENSP00000419425	ENSP00000419425	P62937
2	Chai Hu	FLKPEMZONWLCSK-UHFFFAOYSA-N	6781	Chai Hu	Bupleurum chinense DC.	9606.ENSP00000212015	ENSP00000212015	Q96EB6
2	Mu Dan Pi	FLKPEMZONWLCSK-UHFFFAOYSA-N	6781	Mu Dan Pi	Paeonia × suffruticosa Andrews	9606.ENSP00000212015	ENSP00000212015	Q96EB6
4	Chen Pi	FLKPEMZONWLCSK-UHFFFAOYSA-N	6781	Chen Pi	Citrus reticulata Blanco	9606.ENSP00000212015	ENSP00000212015	Q96EB6
2	Gan Cao	FURUXTVZLHCCNA-AWEZNQCLSA-N	114829	Gan Cao	Glycyrrhiza uralensis Fisch. ex DC.	9606.ENSP00000256646	ENSP00000256646	Q04721
4	Gan Cao	FURUXTVZLHCCNA-AWEZNQCLSA-N	114829	Gan Cao	Glycyrrhiza uralensis Fisch. ex DC.	9606.ENSP00000256646	ENSP00000256646	Q04721
6	Gan Cao	FURUXTVZLHCCNA-AWEZNQCLSA-N	114829	Gan Cao	Glycyrrhiza uralensis Fisch. ex DC.	9606.ENSP00000256646	ENSP00000256646	Q04721
2	Gou Qi	WHUUTDBJXJRKMK-GSVOUGTGSA-N	23327	Gou Qi	Lycium barbarum L. or Lycium chinense Mill.	9606.ENSP00000260118	ENSP00000260118	Q92820
2	Gou Qi	WHUUTDBJXJRKMK-GSVOUGTGSA-N	23327	Gou Qi	Lycium barbarum L. or Lycium chinense Mill.	9606.ENSP00000308541	ENSP00000308541	P00734
2	Gou Qi	WHUUTDBJXJRKMK-GSVOUGTGSA-N	23327	Gou Qi	Lycium barbarum L. or Lycium chinense Mill.	9606.ENSP00000317379	ENSP00000317379	O94925
2	Gou Qi	WHUUTDBJXJRKMK-GSVOUGTGSA-N	23327	Gou Qi	Lycium barbarum L. or Lycium chinense Mill.	9606.ENSP00000361125	ENSP00000361125	J3KPA4
2	Gou Qi	WHUUTDBJXJRKMK-GSVOUGTGSA-N	23327	Gou Qi	Lycium barbarum L. or Lycium chinense Mill.	9606.ENSP00000365837	ENSP00000365837	Q9Y606
2	Gou Qi	WHUUTDBJXJRKMK-GSVOUGTGSA-N	23327	Gou Qi	Lycium barbarum L. or Lycium chinense Mill.	9606.ENSP00000375080	ENSP00000375080	Q9Y5P8
2	Gou Qi	WHUUTDBJXJRKMK-GSVOUGTGSA-N	23327	Gou Qi	Lycium barbarum L. or Lycium chinense Mill.	9606.ENSP00000412324	ENSP00000412324	Q13362
2	Gou Qi	WHUUTDBJXJRKMK-GSVOUGTGSA-N	23327	Gou Qi	Lycium barbarum L. or Lycium chinense Mill.	9606.ENSP00000418447	ENSP00000418447	P67775
2	Gou Qi	WHUUTDBJXJRKMK-GSVOUGTGSA-N	23327	Gou Qi	Lycium barbarum L. or Lycium chinense Mill.	9606.ENSP00000431254	ENSP00000431254	B9A064
2	Gou Qi	ZDXPYRJPNDTMRX-GSVOUGTGSA-N	145815	Gou Qi	Lycium barbarum L. or Lycium chinense Mill.	9606.ENSP00000317379	ENSP00000317379	O94925
2	Gou Qi	ZDXPYRJPNDTMRX-GSVOUGTGSA-N	145815	Gou Qi	Lycium barbarum L. or Lycium chinense Mill.	9606.ENSP00000361125	ENSP00000361125	J3KPA4
2	Chai Hu	QIVBCDIJIAJPQS-SECBINFHSA-N	9060	Chai Hu	Bupleurum chinense DC.	9606.ENSP00000228476	ENSP00000228476	P14920
2	Chai Hu	QIVBCDIJIAJPQS-SECBINFHSA-N	9060	Chai Hu	Bupleurum chinense DC.	9606.ENSP00000344411	ENSP00000344411	Q7RTX0
2	Chai Hu	QIVBCDIJIAJPQS-SECBINFHSA-N	9060	Chai Hu	Bupleurum chinense DC.	9606.ENSP00000361125	ENSP00000361125	J3KPA4
2	Chai Hu	QIVBCDIJIAJPQS-SECBINFHSA-N	9060	Chai Hu	Bupleurum chinense DC.	9606.ENSP00000364520	ENSP00000364520	Q8TE23
2	Chai Hu	QIVBCDIJIAJPQS-SECBINFHSA-N	9060	Chai Hu	Bupleurum chinense DC.	9606.ENSP00000430505	ENSP00000430505	P14902
2	Chai Hu	QIVBCDIJIAJPQS-SECBINFHSA-N	9060	Chai Hu	Bupleurum chinense DC.	9606.ENSP00000443432	ENSP00000443432	Q6ZQW0
1	Dan Shen	OUYCCCASQSFEME-QMMMGPOBSA-N	6057	Dan Shen	Salvia miltiorrhiza Bunge	9606.ENSP00000231368	ENSP00000231368	Q9UIQ6
1	Dan Shen	OUYCCCASQSFEME-QMMMGPOBSA-N	6057	Dan Shen	Salvia miltiorrhiza Bunge	9606.ENSP00000233336	ENSP00000233336	Q8NG68
1	Dan Shen	OUYCCCASQSFEME-QMMMGPOBSA-N	6057	Dan Shen	Salvia miltiorrhiza Bunge	9606.ENSP00000263321	ENSP00000263321	P14679
1	Dan Shen	OUYCCCASQSFEME-QMMMGPOBSA-N	6057	Dan Shen	Salvia miltiorrhiza Bunge	9606.ENSP00000296754	ENSP00000296754	Q9NZ08
1	Dan Shen	OUYCCCASQSFEME-QMMMGPOBSA-N	6057	Dan Shen	Salvia miltiorrhiza Bunge	9606.ENSP00000320324	ENSP00000320324	P55786
1	Dan Shen	OUYCCCASQSFEME-QMMMGPOBSA-N	6057	Dan Shen	Salvia miltiorrhiza Bunge	9606.ENSP00000320658	ENSP00000320658	Q9Y2Z4
1	Dan Shen	OUYCCCASQSFEME-QMMMGPOBSA-N	6057	Dan Shen	Salvia miltiorrhiza Bunge	9606.ENSP00000362576	ENSP00000362576	P54577
1	Dan Shen	OUYCCCASQSFEME-QMMMGPOBSA-N	6057	Dan Shen	Salvia miltiorrhiza Bunge	9606.ENSP00000370571	ENSP00000370571	P07101
1	Dan Shen	OUYCCCASQSFEME-QMMMGPOBSA-N	6057	Dan Shen	Salvia miltiorrhiza Bunge	9606.ENSP00000400376	ENSP00000400376	Q6P179
2	Bai Zhu	OUYCCCASQSFEME-QMMMGPOBSA-N	6057	Bai Zhu	Atractylodes macrocephala Koidz.	9606.ENSP00000231368	ENSP00000231368	Q9UIQ6
2	Bai Zhu	OUYCCCASQSFEME-QMMMGPOBSA-N	6057	Bai Zhu	Atractylodes macrocephala Koidz.	9606.ENSP00000233336	ENSP00000233336	Q8NG68
2	Bai Zhu	OUYCCCASQSFEME-QMMMGPOBSA-N	6057	Bai Zhu	Atractylodes macrocephala Koidz.	9606.ENSP00000263321	ENSP00000263321	P14679
2	Bai Zhu	OUYCCCASQSFEME-QMMMGPOBSA-N	6057	Bai Zhu	Atractylodes macrocephala Koidz.	9606.ENSP00000296754	ENSP00000296754	Q9NZ08
2	Bai Zhu	OUYCCCASQSFEME-QMMMGPOBSA-N	6057	Bai Zhu	Atractylodes macrocephala Koidz.	9606.ENSP00000320324	ENSP00000320324	P55786
2	Bai Zhu	OUYCCCASQSFEME-QMMMGPOBSA-N	6057	Bai Zhu	Atractylodes macrocephala Koidz.	9606.ENSP00000320658	ENSP00000320658	Q9Y2Z4
2	Bai Zhu	OUYCCCASQSFEME-QMMMGPOBSA-N	6057	Bai Zhu	Atractylodes macrocephala Koidz.	9606.ENSP00000362576	ENSP00000362576	P54577
2	Bai Zhu	OUYCCCASQSFEME-QMMMGPOBSA-N	6057	Bai Zhu	Atractylodes macrocephala Koidz.	9606.ENSP00000370571	ENSP00000370571	P07101
2	Bai Zhu	OUYCCCASQSFEME-QMMMGPOBSA-N	6057	Bai Zhu	Atractylodes macrocephala Koidz.	9606.ENSP00000400376	ENSP00000400376	Q6P179
4	Ban Xia	OUYCCCASQSFEME-QMMMGPOBSA-N	6057	Ban Xia	Pinellia ternata (Thunb.) Makino	9606.ENSP00000231368	ENSP00000231368	Q9UIQ6
4	Ban Xia	OUYCCCASQSFEME-QMMMGPOBSA-N	6057	Ban Xia	Pinellia ternata (Thunb.) Makino	9606.ENSP00000233336	ENSP00000233336	Q8NG68
4	Ban Xia	OUYCCCASQSFEME-QMMMGPOBSA-N	6057	Ban Xia	Pinellia ternata (Thunb.) Makino	9606.ENSP00000263321	ENSP00000263321	P14679
4	Ban Xia	OUYCCCASQSFEME-QMMMGPOBSA-N	6057	Ban Xia	Pinellia ternata (Thunb.) Makino	9606.ENSP00000296754	ENSP00000296754	Q9NZ08
4	Ban Xia	OUYCCCASQSFEME-QMMMGPOBSA-N	6057	Ban Xia	Pinellia ternata (Thunb.) Makino	9606.ENSP00000320324	ENSP00000320324	P55786
4	Ban Xia	OUYCCCASQSFEME-QMMMGPOBSA-N	6057	Ban Xia	Pinellia ternata (Thunb.) Makino	9606.ENSP00000320658	ENSP00000320658	Q9Y2Z4
4	Ban Xia	OUYCCCASQSFEME-QMMMGPOBSA-N	6057	Ban Xia	Pinellia ternata (Thunb.) Makino	9606.ENSP00000362576	ENSP00000362576	P54577
4	Ban Xia	OUYCCCASQSFEME-QMMMGPOBSA-N	6057	Ban Xia	Pinellia ternata (Thunb.) Makino	9606.ENSP00000370571	ENSP00000370571	P07101
4	Ban Xia	OUYCCCASQSFEME-QMMMGPOBSA-N	6057	Ban Xia	Pinellia ternata (Thunb.) Makino	9606.ENSP00000400376	ENSP00000400376	Q6P179
4	Shan Yao	OUYCCCASQSFEME-QMMMGPOBSA-N	6057	Shan Yao	Dioscorea oppositifolia L.	9606.ENSP00000231368	ENSP00000231368	Q9UIQ6
4	Shan Yao	OUYCCCASQSFEME-QMMMGPOBSA-N	6057	Shan Yao	Dioscorea oppositifolia L.	9606.ENSP00000233336	ENSP00000233336	Q8NG68
4	Shan Yao	OUYCCCASQSFEME-QMMMGPOBSA-N	6057	Shan Yao	Dioscorea oppositifolia L.	9606.ENSP00000263321	ENSP00000263321	P14679
4	Shan Yao	OUYCCCASQSFEME-QMMMGPOBSA-N	6057	Shan Yao	Dioscorea oppositifolia L.	9606.ENSP00000296754	ENSP00000296754	Q9NZ08
4	Shan Yao	OUYCCCASQSFEME-QMMMGPOBSA-N	6057	Shan Yao	Dioscorea oppositifolia L.	9606.ENSP00000320324	ENSP00000320324	P55786
4	Shan Yao	OUYCCCASQSFEME-QMMMGPOBSA-N	6057	Shan Yao	Dioscorea oppositifolia L.	9606.ENSP00000320658	ENSP00000320658	Q9Y2Z4
4	Shan Yao	OUYCCCASQSFEME-QMMMGPOBSA-N	6057	Shan Yao	Dioscorea oppositifolia L.	9606.ENSP00000362576	ENSP00000362576	P54577
4	Shan Yao	OUYCCCASQSFEME-QMMMGPOBSA-N	6057	Shan Yao	Dioscorea oppositifolia L.	9606.ENSP00000370571	ENSP00000370571	P07101
4	Shan Yao	OUYCCCASQSFEME-QMMMGPOBSA-N	6057	Shan Yao	Dioscorea oppositifolia L.	9606.ENSP00000400376	ENSP00000400376	Q6P179
4	Bai Zhu	OUYCCCASQSFEME-QMMMGPOBSA-N	6057	Bai Zhu	Atractylodes macrocephala Koidz.	9606.ENSP00000231368	ENSP00000231368	Q9UIQ6
4	Bai Zhu	OUYCCCASQSFEME-QMMMGPOBSA-N	6057	Bai Zhu	Atractylodes macrocephala Koidz.	9606.ENSP00000233336	ENSP00000233336	Q8NG68
4	Bai Zhu	OUYCCCASQSFEME-QMMMGPOBSA-N	6057	Bai Zhu	Atractylodes macrocephala Koidz.	9606.ENSP00000263321	ENSP00000263321	P14679
4	Bai Zhu	OUYCCCASQSFEME-QMMMGPOBSA-N	6057	Bai Zhu	Atractylodes macrocephala Koidz.	9606.ENSP00000296754	ENSP00000296754	Q9NZ08
4	Bai Zhu	OUYCCCASQSFEME-QMMMGPOBSA-N	6057	Bai Zhu	Atractylodes macrocephala Koidz.	9606.ENSP00000320324	ENSP00000320324	P55786
4	Bai Zhu	OUYCCCASQSFEME-QMMMGPOBSA-N	6057	Bai Zhu	Atractylodes macrocephala Koidz.	9606.ENSP00000320658	ENSP00000320658	Q9Y2Z4
4	Bai Zhu	OUYCCCASQSFEME-QMMMGPOBSA-N	6057	Bai Zhu	Atractylodes macrocephala Koidz.	9606.ENSP00000362576	ENSP00000362576	P54577
4	Bai Zhu	OUYCCCASQSFEME-QMMMGPOBSA-N	6057	Bai Zhu	Atractylodes macrocephala Koidz.	9606.ENSP00000370571	ENSP00000370571	P07101
4	Bai Zhu	OUYCCCASQSFEME-QMMMGPOBSA-N	6057	Bai Zhu	Atractylodes macrocephala Koidz.	9606.ENSP00000400376	ENSP00000400376	Q6P179
4	Ban Xia	MXHRCPNRJAMMIM-SHYZEUOFSA-N	13712	Ban Xia	Pinellia ternata (Thunb.) Makino	9606.ENSP00000229335	ENSP00000229335	Q9GZX7
4	Ban Xia	MXHRCPNRJAMMIM-SHYZEUOFSA-N	13712	Ban Xia	Pinellia ternata (Thunb.) Makino	9606.ENSP00000245552	ENSP00000245552	Q8TCD5
4	Ban Xia	MXHRCPNRJAMMIM-SHYZEUOFSA-N	13712	Ban Xia	Pinellia ternata (Thunb.) Makino	9606.ENSP00000301634	ENSP00000301634	P04183
4	Ban Xia	MXHRCPNRJAMMIM-SHYZEUOFSA-N	13712	Ban Xia	Pinellia ternata (Thunb.) Makino	9606.ENSP00000315644	ENSP00000315644	P04818
4	Ban Xia	MXHRCPNRJAMMIM-SHYZEUOFSA-N	13712	Ban Xia	Pinellia ternata (Thunb.) Makino	9606.ENSP00000330032	ENSP00000330032	Q16831
4	Ban Xia	MXHRCPNRJAMMIM-SHYZEUOFSA-N	13712	Ban Xia	Pinellia ternata (Thunb.) Makino	9606.ENSP00000354532	ENSP00000354532	P00491
4	Ban Xia	MXHRCPNRJAMMIM-SHYZEUOFSA-N	13712	Ban Xia	Pinellia ternata (Thunb.) Makino	9606.ENSP00000364212	ENSP00000364212	P32320
2	Chai Hu	WQZGKKKJIJFFOK-DVKNGEFBSA-N	66370	Chai Hu	Bupleurum chinense DC.	9606.ENSP00000164139	ENSP00000164139	P11217
2	Chai Hu	WQZGKKKJIJFFOK-DVKNGEFBSA-N	66370	Chai Hu	Bupleurum chinense DC.	9606.ENSP00000216392	ENSP00000216392	P06737
2	Chai Hu	WQZGKKKJIJFFOK-DVKNGEFBSA-N	66370	Chai Hu	Bupleurum chinense DC.	9606.ENSP00000223366	ENSP00000223366	P35557
2	Chai Hu	WQZGKKKJIJFFOK-DVKNGEFBSA-N	66370	Chai Hu	Bupleurum chinense DC.	9606.ENSP00000290573	ENSP00000290573	P52789
2	Chai Hu	WQZGKKKJIJFFOK-DVKNGEFBSA-N	66370	Chai Hu	Bupleurum chinense DC.	9606.ENSP00000292432	ENSP00000292432	P52790
2	Chai Hu	WQZGKKKJIJFFOK-DVKNGEFBSA-N	66370	Chai Hu	Bupleurum chinense DC.	9606.ENSP00000320866	ENSP00000320866	P27797
2	Chai Hu	WQZGKKKJIJFFOK-DVKNGEFBSA-N	66370	Chai Hu	Bupleurum chinense DC.	9606.ENSP00000340736	ENSP00000340736	P46976
1	Ban Zhi Lian	IHFBPDAQLQOCBX-UHFFFAOYSA-N	5281628	Ban Zhi Lian	Scutellaria barbata D. Don.	9606.ENSP00000361125	ENSP00000361125	J3KPA4
2	Bo He	MBNGWHIJMBWFHU-UHFFFAOYSA-N	5281612	Bo He	Mentha canadensis L.	9606.ENSP00000360317	ENSP00000360317	P10632
2	Bo He	MBNGWHIJMBWFHU-UHFFFAOYSA-N	5281612	Bo He	Mentha canadensis L.	9606.ENSP00000369050	ENSP00000369050	P04798
2	Bo He	GZSOSUNBTXMUFQ-YFAPSIMESA-N	5281613	Bo He	Mentha canadensis L.	9606.ENSP00000369050	ENSP00000369050	P04798
2	Dang Gui	SNRUBQQJIBEYMU-UHFFFAOYSA-N	8182	Dang Gui	Angelica sinensis (Oliv.) Diels	9606.ENSP00000357150	ENSP00000357150	P29016
2	Dang Gui	SNRUBQQJIBEYMU-UHFFFAOYSA-N	8182	Dang Gui	Angelica sinensis (Oliv.) Diels	9606.ENSP00000357152	ENSP00000357152	P29017
2	Dang Gui	SNRUBQQJIBEYMU-UHFFFAOYSA-N	8182	Dang Gui	Angelica sinensis (Oliv.) Diels	9606.ENSP00000357153	ENSP00000357153	P15813
2	Bo He	SNRUBQQJIBEYMU-UHFFFAOYSA-N	8182	Bo He	Mentha canadensis L.	9606.ENSP00000357150	ENSP00000357150	P29016
2	Bo He	SNRUBQQJIBEYMU-UHFFFAOYSA-N	8182	Bo He	Mentha canadensis L.	9606.ENSP00000357152	ENSP00000357152	P29017
2	Bo He	SNRUBQQJIBEYMU-UHFFFAOYSA-N	8182	Bo He	Mentha canadensis L.	9606.ENSP00000357153	ENSP00000357153	P15813
2	Gan Cao	YNQLUTRBYVCPMQ-UHFFFAOYSA-N	7500	Gan Cao	Glycyrrhiza uralensis Fisch. ex DC.	9606.ENSP00000367309	ENSP00000367309	P27338
4	Gan Cao	YNQLUTRBYVCPMQ-UHFFFAOYSA-N	7500	Gan Cao	Glycyrrhiza uralensis Fisch. ex DC.	9606.ENSP00000367309	ENSP00000367309	P27338
6	Gan Cao	YNQLUTRBYVCPMQ-UHFFFAOYSA-N	7500	Gan Cao	Glycyrrhiza uralensis Fisch. ex DC.	9606.ENSP00000367309	ENSP00000367309	P27338
2	Bai Shao	XEKOWRVHYACXOJ-UHFFFAOYSA-N	8857	Bai Shao	Paeonia lactiflora Pall.	9606.ENSP00000353720	ENSP00000353720	P23141
1	Dan Shen	OYHQOLUKZRVURQ-HZJYTTRNSA-N	5280450	Dan Shen	Salvia miltiorrhiza Bunge	9606.ENSP00000236850	ENSP00000236850	P02647
1	Dan Shen	OYHQOLUKZRVURQ-HZJYTTRNSA-N	5280450	Dan Shen	Salvia miltiorrhiza Bunge	9606.ENSP00000256104	ENSP00000256104	P15090
1	Dan Shen	OYHQOLUKZRVURQ-HZJYTTRNSA-N	5280450	Dan Shen	Salvia miltiorrhiza Bunge	9606.ENSP00000264867	ENSP00000264867	Q9UBK2
1	Dan Shen	OYHQOLUKZRVURQ-HZJYTTRNSA-N	5280450	Dan Shen	Salvia miltiorrhiza Bunge	9606.ENSP00000278840	ENSP00000278840	O95864
1	Dan Shen	OYHQOLUKZRVURQ-HZJYTTRNSA-N	5280450	Dan Shen	Salvia miltiorrhiza Bunge	9606.ENSP00000301455	ENSP00000301455	Q9BY76
1	Dan Shen	OYHQOLUKZRVURQ-HZJYTTRNSA-N	5280450	Dan Shen	Salvia miltiorrhiza Bunge	9606.ENSP00000339787	ENSP00000339787	O60488
1	Dan Shen	OYHQOLUKZRVURQ-HZJYTTRNSA-N	5280450	Dan Shen	Salvia miltiorrhiza Bunge	9606.ENSP00000361818	ENSP00000361818	P31431
1	Dan Shen	OYHQOLUKZRVURQ-HZJYTTRNSA-N	5280450	Dan Shen	Salvia miltiorrhiza Bunge	9606.ENSP00000369530	ENSP00000369530	O15296
2	Gan Jiang	OYHQOLUKZRVURQ-HZJYTTRNSA-N	5280450	Gan Jiang	Zingiber officinale Roscoe	9606.ENSP00000236850	ENSP00000236850	P02647
2	Gan Jiang	OYHQOLUKZRVURQ-HZJYTTRNSA-N	5280450	Gan Jiang	Zingiber officinale Roscoe	9606.ENSP00000256104	ENSP00000256104	P15090
2	Gan Jiang	OYHQOLUKZRVURQ-HZJYTTRNSA-N	5280450	Gan Jiang	Zingiber officinale Roscoe	9606.ENSP00000264867	ENSP00000264867	Q9UBK2
2	Gan Jiang	OYHQOLUKZRVURQ-HZJYTTRNSA-N	5280450	Gan Jiang	Zingiber officinale Roscoe	9606.ENSP00000278840	ENSP00000278840	O95864
2	Gan Jiang	OYHQOLUKZRVURQ-HZJYTTRNSA-N	5280450	Gan Jiang	Zingiber officinale Roscoe	9606.ENSP00000301455	ENSP00000301455	Q9BY76
2	Gan Jiang	OYHQOLUKZRVURQ-HZJYTTRNSA-N	5280450	Gan Jiang	Zingiber officinale Roscoe	9606.ENSP00000339787	ENSP00000339787	O60488
2	Gan Jiang	OYHQOLUKZRVURQ-HZJYTTRNSA-N	5280450	Gan Jiang	Zingiber officinale Roscoe	9606.ENSP00000361818	ENSP00000361818	P31431
2	Gan Jiang	OYHQOLUKZRVURQ-HZJYTTRNSA-N	5280450	Gan Jiang	Zingiber officinale Roscoe	9606.ENSP00000369530	ENSP00000369530	O15296
2	Gou Qi	OYHQOLUKZRVURQ-HZJYTTRNSA-N	5280450	Gou Qi	Lycium barbarum L. or Lycium chinense Mill.	9606.ENSP00000236850	ENSP00000236850	P02647
2	Gou Qi	OYHQOLUKZRVURQ-HZJYTTRNSA-N	5280450	Gou Qi	Lycium barbarum L. or Lycium chinense Mill.	9606.ENSP00000256104	ENSP00000256104	P15090
2	Gou Qi	OYHQOLUKZRVURQ-HZJYTTRNSA-N	5280450	Gou Qi	Lycium barbarum L. or Lycium chinense Mill.	9606.ENSP00000264867	ENSP00000264867	Q9UBK2
2	Gou Qi	OYHQOLUKZRVURQ-HZJYTTRNSA-N	5280450	Gou Qi	Lycium barbarum L. or Lycium chinense Mill.	9606.ENSP00000278840	ENSP00000278840	O95864
2	Gou Qi	OYHQOLUKZRVURQ-HZJYTTRNSA-N	5280450	Gou Qi	Lycium barbarum L. or Lycium chinense Mill.	9606.ENSP00000301455	ENSP00000301455	Q9BY76
2	Gou Qi	OYHQOLUKZRVURQ-HZJYTTRNSA-N	5280450	Gou Qi	Lycium barbarum L. or Lycium chinense Mill.	9606.ENSP00000339787	ENSP00000339787	O60488
2	Gou Qi	OYHQOLUKZRVURQ-HZJYTTRNSA-N	5280450	Gou Qi	Lycium barbarum L. or Lycium chinense Mill.	9606.ENSP00000361818	ENSP00000361818	P31431
2	Gou Qi	OYHQOLUKZRVURQ-HZJYTTRNSA-N	5280450	Gou Qi	Lycium barbarum L. or Lycium chinense Mill.	9606.ENSP00000369530	ENSP00000369530	O15296
2	Chai Hu	OYHQOLUKZRVURQ-HZJYTTRNSA-N	5280450	Chai Hu	Bupleurum chinense DC.	9606.ENSP00000236850	ENSP00000236850	P02647
2	Chai Hu	OYHQOLUKZRVURQ-HZJYTTRNSA-N	5280450	Chai Hu	Bupleurum chinense DC.	9606.ENSP00000256104	ENSP00000256104	P15090
2	Chai Hu	OYHQOLUKZRVURQ-HZJYTTRNSA-N	5280450	Chai Hu	Bupleurum chinense DC.	9606.ENSP00000264867	ENSP00000264867	Q9UBK2
2	Chai Hu	OYHQOLUKZRVURQ-HZJYTTRNSA-N	5280450	Chai Hu	Bupleurum chinense DC.	9606.ENSP00000278840	ENSP00000278840	O95864
2	Chai Hu	OYHQOLUKZRVURQ-HZJYTTRNSA-N	5280450	Chai Hu	Bupleurum chinense DC.	9606.ENSP00000301455	ENSP00000301455	Q9BY76
2	Chai Hu	OYHQOLUKZRVURQ-HZJYTTRNSA-N	5280450	Chai Hu	Bupleurum chinense DC.	9606.ENSP00000339787	ENSP00000339787	O60488
2	Chai Hu	OYHQOLUKZRVURQ-HZJYTTRNSA-N	5280450	Chai Hu	Bupleurum chinense DC.	9606.ENSP00000361818	ENSP00000361818	P31431
2	Chai Hu	OYHQOLUKZRVURQ-HZJYTTRNSA-N	5280450	Chai Hu	Bupleurum chinense DC.	9606.ENSP00000369530	ENSP00000369530	O15296
4	Ban Xia	OYHQOLUKZRVURQ-HZJYTTRNSA-N	5280450	Ban Xia	Pinellia ternata (Thunb.) Makino	9606.ENSP00000236850	ENSP00000236850	P02647
4	Ban Xia	OYHQOLUKZRVURQ-HZJYTTRNSA-N	5280450	Ban Xia	Pinellia ternata (Thunb.) Makino	9606.ENSP00000256104	ENSP00000256104	P15090
4	Ban Xia	OYHQOLUKZRVURQ-HZJYTTRNSA-N	5280450	Ban Xia	Pinellia ternata (Thunb.) Makino	9606.ENSP00000264867	ENSP00000264867	Q9UBK2
4	Ban Xia	OYHQOLUKZRVURQ-HZJYTTRNSA-N	5280450	Ban Xia	Pinellia ternata (Thunb.) Makino	9606.ENSP00000278840	ENSP00000278840	O95864
4	Ban Xia	OYHQOLUKZRVURQ-HZJYTTRNSA-N	5280450	Ban Xia	Pinellia ternata (Thunb.) Makino	9606.ENSP00000301455	ENSP00000301455	Q9BY76
4	Ban Xia	OYHQOLUKZRVURQ-HZJYTTRNSA-N	5280450	Ban Xia	Pinellia ternata (Thunb.) Makino	9606.ENSP00000339787	ENSP00000339787	O60488
4	Ban Xia	OYHQOLUKZRVURQ-HZJYTTRNSA-N	5280450	Ban Xia	Pinellia ternata (Thunb.) Makino	9606.ENSP00000361818	ENSP00000361818	P31431
4	Ban Xia	OYHQOLUKZRVURQ-HZJYTTRNSA-N	5280450	Ban Xia	Pinellia ternata (Thunb.) Makino	9606.ENSP00000369530	ENSP00000369530	O15296
4	Bai Bian Dou	OYHQOLUKZRVURQ-HZJYTTRNSA-N	5280450	Bai Bian Dou	Dolichos lablab L.	9606.ENSP00000236850	ENSP00000236850	P02647
4	Bai Bian Dou	OYHQOLUKZRVURQ-HZJYTTRNSA-N	5280450	Bai Bian Dou	Dolichos lablab L.	9606.ENSP00000256104	ENSP00000256104	P15090
4	Bai Bian Dou	OYHQOLUKZRVURQ-HZJYTTRNSA-N	5280450	Bai Bian Dou	Dolichos lablab L.	9606.ENSP00000264867	ENSP00000264867	Q9UBK2
4	Bai Bian Dou	OYHQOLUKZRVURQ-HZJYTTRNSA-N	5280450	Bai Bian Dou	Dolichos lablab L.	9606.ENSP00000278840	ENSP00000278840	O95864
4	Bai Bian Dou	OYHQOLUKZRVURQ-HZJYTTRNSA-N	5280450	Bai Bian Dou	Dolichos lablab L.	9606.ENSP00000301455	ENSP00000301455	Q9BY76
4	Bai Bian Dou	OYHQOLUKZRVURQ-HZJYTTRNSA-N	5280450	Bai Bian Dou	Dolichos lablab L.	9606.ENSP00000339787	ENSP00000339787	O60488
4	Bai Bian Dou	OYHQOLUKZRVURQ-HZJYTTRNSA-N	5280450	Bai Bian Dou	Dolichos lablab L.	9606.ENSP00000361818	ENSP00000361818	P31431
4	Bai Bian Dou	OYHQOLUKZRVURQ-HZJYTTRNSA-N	5280450	Bai Bian Dou	Dolichos lablab L.	9606.ENSP00000369530	ENSP00000369530	O15296
4	Sha Ren	OYHQOLUKZRVURQ-HZJYTTRNSA-N	5280450	Sha Ren	Amomum villosum Lour. or Amomum villosum var. xanthioides (Wall. ex Baker) T.L.Wu & S.J.Chen or Amomum longiligulare T.L. Wu	9606.ENSP00000236850	ENSP00000236850	P02647
4	Sha Ren	OYHQOLUKZRVURQ-HZJYTTRNSA-N	5280450	Sha Ren	Amomum villosum Lour. or Amomum villosum var. xanthioides (Wall. ex Baker) T.L.Wu & S.J.Chen or Amomum longiligulare T.L. Wu	9606.ENSP00000256104	ENSP00000256104	P15090
4	Sha Ren	OYHQOLUKZRVURQ-HZJYTTRNSA-N	5280450	Sha Ren	Amomum villosum Lour. or Amomum villosum var. xanthioides (Wall. ex Baker) T.L.Wu & S.J.Chen or Amomum longiligulare T.L. Wu	9606.ENSP00000264867	ENSP00000264867	Q9UBK2
4	Sha Ren	OYHQOLUKZRVURQ-HZJYTTRNSA-N	5280450	Sha Ren	Amomum villosum Lour. or Amomum villosum var. xanthioides (Wall. ex Baker) T.L.Wu & S.J.Chen or Amomum longiligulare T.L. Wu	9606.ENSP00000278840	ENSP00000278840	O95864
4	Sha Ren	OYHQOLUKZRVURQ-HZJYTTRNSA-N	5280450	Sha Ren	Amomum villosum Lour. or Amomum villosum var. xanthioides (Wall. ex Baker) T.L.Wu & S.J.Chen or Amomum longiligulare T.L. Wu	9606.ENSP00000301455	ENSP00000301455	Q9BY76
4	Sha Ren	OYHQOLUKZRVURQ-HZJYTTRNSA-N	5280450	Sha Ren	Amomum villosum Lour. or Amomum villosum var. xanthioides (Wall. ex Baker) T.L.Wu & S.J.Chen or Amomum longiligulare T.L. Wu	9606.ENSP00000339787	ENSP00000339787	O60488
4	Sha Ren	OYHQOLUKZRVURQ-HZJYTTRNSA-N	5280450	Sha Ren	Amomum villosum Lour. or Amomum villosum var. xanthioides (Wall. ex Baker) T.L.Wu & S.J.Chen or Amomum longiligulare T.L. Wu	9606.ENSP00000361818	ENSP00000361818	P31431
4	Sha Ren	OYHQOLUKZRVURQ-HZJYTTRNSA-N	5280450	Sha Ren	Amomum villosum Lour. or Amomum villosum var. xanthioides (Wall. ex Baker) T.L.Wu & S.J.Chen or Amomum longiligulare T.L. Wu	9606.ENSP00000369530	ENSP00000369530	O15296
4	Lai Fu Zi	OYHQOLUKZRVURQ-HZJYTTRNSA-N	5280450	Lai Fu Zi	Raphanus sativus L.	9606.ENSP00000236850	ENSP00000236850	P02647
4	Lai Fu Zi	OYHQOLUKZRVURQ-HZJYTTRNSA-N	5280450	Lai Fu Zi	Raphanus sativus L.	9606.ENSP00000256104	ENSP00000256104	P15090
4	Lai Fu Zi	OYHQOLUKZRVURQ-HZJYTTRNSA-N	5280450	Lai Fu Zi	Raphanus sativus L.	9606.ENSP00000264867	ENSP00000264867	Q9UBK2
4	Lai Fu Zi	OYHQOLUKZRVURQ-HZJYTTRNSA-N	5280450	Lai Fu Zi	Raphanus sativus L.	9606.ENSP00000278840	ENSP00000278840	O95864
4	Lai Fu Zi	OYHQOLUKZRVURQ-HZJYTTRNSA-N	5280450	Lai Fu Zi	Raphanus sativus L.	9606.ENSP00000301455	ENSP00000301455	Q9BY76
4	Lai Fu Zi	OYHQOLUKZRVURQ-HZJYTTRNSA-N	5280450	Lai Fu Zi	Raphanus sativus L.	9606.ENSP00000339787	ENSP00000339787	O60488
4	Lai Fu Zi	OYHQOLUKZRVURQ-HZJYTTRNSA-N	5280450	Lai Fu Zi	Raphanus sativus L.	9606.ENSP00000361818	ENSP00000361818	P31431
4	Lai Fu Zi	OYHQOLUKZRVURQ-HZJYTTRNSA-N	5280450	Lai Fu Zi	Raphanus sativus L.	9606.ENSP00000369530	ENSP00000369530	O15296
4	Yi Yi Ren	OYHQOLUKZRVURQ-HZJYTTRNSA-N	5280450	Yi Yi Ren	Coix lacryma-jobi L.	9606.ENSP00000236850	ENSP00000236850	P02647
4	Yi Yi Ren	OYHQOLUKZRVURQ-HZJYTTRNSA-N	5280450	Yi Yi Ren	Coix lacryma-jobi L.	9606.ENSP00000256104	ENSP00000256104	P15090
4	Yi Yi Ren	OYHQOLUKZRVURQ-HZJYTTRNSA-N	5280450	Yi Yi Ren	Coix lacryma-jobi L.	9606.ENSP00000264867	ENSP00000264867	Q9UBK2
4	Yi Yi Ren	OYHQOLUKZRVURQ-HZJYTTRNSA-N	5280450	Yi Yi Ren	Coix lacryma-jobi L.	9606.ENSP00000278840	ENSP00000278840	O95864
4	Yi Yi Ren	OYHQOLUKZRVURQ-HZJYTTRNSA-N	5280450	Yi Yi Ren	Coix lacryma-jobi L.	9606.ENSP00000301455	ENSP00000301455	Q9BY76
4	Yi Yi Ren	OYHQOLUKZRVURQ-HZJYTTRNSA-N	5280450	Yi Yi Ren	Coix lacryma-jobi L.	9606.ENSP00000339787	ENSP00000339787	O60488
4	Yi Yi Ren	OYHQOLUKZRVURQ-HZJYTTRNSA-N	5280450	Yi Yi Ren	Coix lacryma-jobi L.	9606.ENSP00000361818	ENSP00000361818	P31431
4	Yi Yi Ren	OYHQOLUKZRVURQ-HZJYTTRNSA-N	5280450	Yi Yi Ren	Coix lacryma-jobi L.	9606.ENSP00000369530	ENSP00000369530	O15296
6	Chuan Xiong	OYHQOLUKZRVURQ-HZJYTTRNSA-N	5280450	Chuan Xiong	Conioselinum anthriscoides 'Chuanxiong'	9606.ENSP00000236850	ENSP00000236850	P02647
6	Chuan Xiong	OYHQOLUKZRVURQ-HZJYTTRNSA-N	5280450	Chuan Xiong	Conioselinum anthriscoides 'Chuanxiong'	9606.ENSP00000256104	ENSP00000256104	P15090
6	Chuan Xiong	OYHQOLUKZRVURQ-HZJYTTRNSA-N	5280450	Chuan Xiong	Conioselinum anthriscoides 'Chuanxiong'	9606.ENSP00000264867	ENSP00000264867	Q9UBK2
6	Chuan Xiong	OYHQOLUKZRVURQ-HZJYTTRNSA-N	5280450	Chuan Xiong	Conioselinum anthriscoides 'Chuanxiong'	9606.ENSP00000278840	ENSP00000278840	O95864
6	Chuan Xiong	OYHQOLUKZRVURQ-HZJYTTRNSA-N	5280450	Chuan Xiong	Conioselinum anthriscoides 'Chuanxiong'	9606.ENSP00000301455	ENSP00000301455	Q9BY76
6	Chuan Xiong	OYHQOLUKZRVURQ-HZJYTTRNSA-N	5280450	Chuan Xiong	Conioselinum anthriscoides 'Chuanxiong'	9606.ENSP00000339787	ENSP00000339787	O60488
6	Chuan Xiong	OYHQOLUKZRVURQ-HZJYTTRNSA-N	5280450	Chuan Xiong	Conioselinum anthriscoides 'Chuanxiong'	9606.ENSP00000361818	ENSP00000361818	P31431
6	Chuan Xiong	OYHQOLUKZRVURQ-HZJYTTRNSA-N	5280450	Chuan Xiong	Conioselinum anthriscoides 'Chuanxiong'	9606.ENSP00000369530	ENSP00000369530	O15296
2	Gou Qi	YOMSJEATGXXYPX-UHFFFAOYSA-N	332	Gou Qi	Lycium barbarum L. or Lycium chinense Mill.	9606.ENSP00000258743	ENSP00000258743	P05231
6	Chuan Xiong	YOMSJEATGXXYPX-UHFFFAOYSA-N	332	Chuan Xiong	Conioselinum anthriscoides 'Chuanxiong'	9606.ENSP00000258743	ENSP00000258743	P05231
4	Ban Xia	KWGRBVOPPLSCSI-WPRPVWTQSA-N	9294	Ban Xia	Pinellia ternata (Thunb.) Makino	9606.ENSP00000219833	ENSP00000219833	P23975
4	Ban Xia	KWGRBVOPPLSCSI-WPRPVWTQSA-N	9294	Ban Xia	Pinellia ternata (Thunb.) Makino	9606.ENSP00000298472	ENSP00000298472	Q05940
4	Ban Xia	KWGRBVOPPLSCSI-WPRPVWTQSA-N	9294	Ban Xia	Pinellia ternata (Thunb.) Makino	9606.ENSP00000303211	ENSP00000303211	P22303
4	Ban Xia	KWGRBVOPPLSCSI-WPRPVWTQSA-N	9294	Ban Xia	Pinellia ternata (Thunb.) Makino	9606.ENSP00000305372	ENSP00000305372	P07550
4	Ban Xia	KWGRBVOPPLSCSI-WPRPVWTQSA-N	9294	Ban Xia	Pinellia ternata (Thunb.) Makino	9606.ENSP00000369960	ENSP00000369960	P35348
2	Bo He	OMQADRGFMLGFJF-MNPJBKLOSA-N	83489	Bo He	Mentha canadensis L.	9606.ENSP00000420588	ENSP00000420588	Q00059
2	Dang Gui	BXWNKGSJHAJOGX-UHFFFAOYSA-N	2682	Dang Gui	Angelica sinensis (Oliv.) Diels	9606.ENSP00000264167	ENSP00000264167	O00116
2	Dang Gui	BXWNKGSJHAJOGX-UHFFFAOYSA-N	2682	Dang Gui	Angelica sinensis (Oliv.) Diels	9606.ENSP00000346874	ENSP00000346874	Q8WVX9
2	Dang Gui	BXWNKGSJHAJOGX-UHFFFAOYSA-N	2682	Dang Gui	Angelica sinensis (Oliv.) Diels	9606.ENSP00000355607	ENSP00000355607	O15228
2	Chai Hu	KBPUBCVJHFXPOC-UHFFFAOYSA-N	77547	Chai Hu	Bupleurum chinense DC.	9606.ENSP00000225831	ENSP00000225831	P13500
6	Chuan Xiong	OVBPIULPVIDEAO-LBPRGKRZSA-N	6037	Chuan Xiong	Conioselinum anthriscoides 'Chuanxiong'	9606.ENSP00000298223	ENSP00000298223	P14207
6	Chuan Xiong	OVBPIULPVIDEAO-LBPRGKRZSA-N	6037	Chuan Xiong	Conioselinum anthriscoides 'Chuanxiong'	9606.ENSP00000308137	ENSP00000308137	P15328
6	Chuan Xiong	OVBPIULPVIDEAO-LBPRGKRZSA-N	6037	Chuan Xiong	Conioselinum anthriscoides 'Chuanxiong'	9606.ENSP00000308895	ENSP00000308895	P41440
6	Chuan Xiong	OVBPIULPVIDEAO-LBPRGKRZSA-N	6037	Chuan Xiong	Conioselinum anthriscoides 'Chuanxiong'	9606.ENSP00000315644	ENSP00000315644	P04818
6	Chuan Xiong	OVBPIULPVIDEAO-LBPRGKRZSA-N	6037	Chuan Xiong	Conioselinum anthriscoides 'Chuanxiong'	9606.ENSP00000396308	ENSP00000396308	P00374
6	Chuan Xiong	OVBPIULPVIDEAO-LBPRGKRZSA-N	6037	Chuan Xiong	Conioselinum anthriscoides 'Chuanxiong'	9606.ENSP00000450560	ENSP00000450560	P11586
1	Bai Hua She She Cao	KSEBMYQBYZTDHS-HWKANZROSA-N	445858	Bai Hua She She Cao	Hedyotis diffusa Willd.	9606.ENSP00000220764	ENSP00000220764	Q16698
1	Bai Hua She She Cao	KSEBMYQBYZTDHS-HWKANZROSA-N	445858	Bai Hua She She Cao	Hedyotis diffusa Willd.	9606.ENSP00000307786	ENSP00000307786	P99999
2	Dang Gui	KSEBMYQBYZTDHS-HWKANZROSA-N	445858	Dang Gui	Angelica sinensis (Oliv.) Diels	9606.ENSP00000220764	ENSP00000220764	Q16698
2	Dang Gui	KSEBMYQBYZTDHS-HWKANZROSA-N	445858	Dang Gui	Angelica sinensis (Oliv.) Diels	9606.ENSP00000307786	ENSP00000307786	P99999
2	Bo He	KSEBMYQBYZTDHS-HWKANZROSA-N	445858	Bo He	Mentha canadensis L.	9606.ENSP00000220764	ENSP00000220764	Q16698
2	Bo He	KSEBMYQBYZTDHS-HWKANZROSA-N	445858	Bo He	Mentha canadensis L.	9606.ENSP00000307786	ENSP00000307786	P99999
3	Huang Lian	KSEBMYQBYZTDHS-HWKANZROSA-N	445858	Huang Lian	Coptis chinensis Franch. or Coptis deltoidea C.Y.Cheng & P.K.Hsiao or Coptis teeta Wall.	9606.ENSP00000220764	ENSP00000220764	Q16698
3	Huang Lian	KSEBMYQBYZTDHS-HWKANZROSA-N	445858	Huang Lian	Coptis chinensis Franch. or Coptis deltoidea C.Y.Cheng & P.K.Hsiao or Coptis teeta Wall.	9606.ENSP00000307786	ENSP00000307786	P99999
6	Suan Zao Ren	KSEBMYQBYZTDHS-HWKANZROSA-N	445858	Suan Zao Ren	Ziziphus jujuba Mill.	9606.ENSP00000220764	ENSP00000220764	Q16698
6	Suan Zao Ren	KSEBMYQBYZTDHS-HWKANZROSA-N	445858	Suan Zao Ren	Ziziphus jujuba Mill.	9606.ENSP00000307786	ENSP00000307786	P99999
2	Ren Shen	VVIAGPKUTFNRDU-ABLWVSNPSA-N	6006	Ren Shen	Panax ginseng C.A.Mey.	9606.ENSP00000258874	ENSP00000258874	P49914
2	Ren Shen	VVIAGPKUTFNRDU-ABLWVSNPSA-N	6006	Ren Shen	Panax ginseng C.A.Mey.	9606.ENSP00000308895	ENSP00000308895	P41440
2	Ren Shen	VVIAGPKUTFNRDU-ABLWVSNPSA-N	6006	Ren Shen	Panax ginseng C.A.Mey.	9606.ENSP00000315644	ENSP00000315644	P04818
2	Ren Shen	VVIAGPKUTFNRDU-ABLWVSNPSA-N	6006	Ren Shen	Panax ginseng C.A.Mey.	9606.ENSP00000362344	ENSP00000362344	Q05932
2	Ren Shen	VVIAGPKUTFNRDU-ABLWVSNPSA-N	6006	Ren Shen	Panax ginseng C.A.Mey.	9606.ENSP00000396308	ENSP00000396308	P00374
2	Ren Shen	VVIAGPKUTFNRDU-UHFFFAOYSA-N	143	Ren Shen	Panax ginseng C.A.Mey.	9606.ENSP00000258874	ENSP00000258874	P49914
2	Ren Shen	VVIAGPKUTFNRDU-UHFFFAOYSA-N	143	Ren Shen	Panax ginseng C.A.Mey.	9606.ENSP00000273588	ENSP00000273588	P48728
2	Ren Shen	VVIAGPKUTFNRDU-UHFFFAOYSA-N	143	Ren Shen	Panax ginseng C.A.Mey.	9606.ENSP00000291670	ENSP00000291670	O95954
2	Ren Shen	VVIAGPKUTFNRDU-UHFFFAOYSA-N	143	Ren Shen	Panax ginseng C.A.Mey.	9606.ENSP00000315644	ENSP00000315644	P04818
2	Ren Shen	VVIAGPKUTFNRDU-UHFFFAOYSA-N	143	Ren Shen	Panax ginseng C.A.Mey.	9606.ENSP00000396308	ENSP00000396308	P00374
2	Ren Shen	VVIAGPKUTFNRDU-UHFFFAOYSA-N	143	Ren Shen	Panax ginseng C.A.Mey.	9606.ENSP00000455643	ENSP00000455643	A0A0A6YYL1
4	Ren Shen	VVIAGPKUTFNRDU-ABLWVSNPSA-N	6006	Ren Shen	Panax ginseng C.A.Mey.	9606.ENSP00000258874	ENSP00000258874	P49914
4	Ren Shen	VVIAGPKUTFNRDU-ABLWVSNPSA-N	6006	Ren Shen	Panax ginseng C.A.Mey.	9606.ENSP00000308895	ENSP00000308895	P41440
4	Ren Shen	VVIAGPKUTFNRDU-ABLWVSNPSA-N	6006	Ren Shen	Panax ginseng C.A.Mey.	9606.ENSP00000315644	ENSP00000315644	P04818
4	Ren Shen	VVIAGPKUTFNRDU-ABLWVSNPSA-N	6006	Ren Shen	Panax ginseng C.A.Mey.	9606.ENSP00000362344	ENSP00000362344	Q05932
4	Ren Shen	VVIAGPKUTFNRDU-ABLWVSNPSA-N	6006	Ren Shen	Panax ginseng C.A.Mey.	9606.ENSP00000396308	ENSP00000396308	P00374
4	Ren Shen	VVIAGPKUTFNRDU-UHFFFAOYSA-N	143	Ren Shen	Panax ginseng C.A.Mey.	9606.ENSP00000258874	ENSP00000258874	P49914
4	Ren Shen	VVIAGPKUTFNRDU-UHFFFAOYSA-N	143	Ren Shen	Panax ginseng C.A.Mey.	9606.ENSP00000273588	ENSP00000273588	P48728
4	Ren Shen	VVIAGPKUTFNRDU-UHFFFAOYSA-N	143	Ren Shen	Panax ginseng C.A.Mey.	9606.ENSP00000291670	ENSP00000291670	O95954
4	Ren Shen	VVIAGPKUTFNRDU-UHFFFAOYSA-N	143	Ren Shen	Panax ginseng C.A.Mey.	9606.ENSP00000315644	ENSP00000315644	P04818
4	Ren Shen	VVIAGPKUTFNRDU-UHFFFAOYSA-N	143	Ren Shen	Panax ginseng C.A.Mey.	9606.ENSP00000396308	ENSP00000396308	P00374
4	Ren Shen	VVIAGPKUTFNRDU-UHFFFAOYSA-N	143	Ren Shen	Panax ginseng C.A.Mey.	9606.ENSP00000455643	ENSP00000455643	A0A0A6YYL1
2	Gou Qi	OSELKOCHBMDKEJ-JUGJNGJRSA-N	5281328	Gou Qi	Lycium barbarum L. or Lycium chinense Mill.	9606.ENSP00000285930	ENSP00000285930	P15121
2	Ren Shen	GPTFURBXHJWNHR-UHFFFAOYSA-N	4970	Ren Shen	Panax ginseng C.A.Mey.	9606.ENSP00000300035	ENSP00000300035	Q15004
2	Ren Shen	GPTFURBXHJWNHR-UHFFFAOYSA-N	4970	Ren Shen	Panax ginseng C.A.Mey.	9606.ENSP00000380247	ENSP00000380247	P35367
4	Ren Shen	GPTFURBXHJWNHR-UHFFFAOYSA-N	4970	Ren Shen	Panax ginseng C.A.Mey.	9606.ENSP00000300035	ENSP00000300035	Q15004
4	Ren Shen	GPTFURBXHJWNHR-UHFFFAOYSA-N	4970	Ren Shen	Panax ginseng C.A.Mey.	9606.ENSP00000380247	ENSP00000380247	P35367
4	Da Zao	GPTFURBXHJWNHR-UHFFFAOYSA-N	4970	Da Zao	Zizyphus jujuba Mill.	9606.ENSP00000300035	ENSP00000300035	Q15004
4	Da Zao	GPTFURBXHJWNHR-UHFFFAOYSA-N	4970	Da Zao	Zizyphus jujuba Mill.	9606.ENSP00000380247	ENSP00000380247	P35367
1	Ban Zhi Lian	HYBBIBNJHNGZAN-UHFFFAOYSA-N	7362	Ban Zhi Lian	Scutellaria barbata D. Don.	9606.ENSP00000251595	ENSP00000251595	P69905
1	Ban Zhi Lian	HYBBIBNJHNGZAN-UHFFFAOYSA-N	7362	Ban Zhi Lian	Scutellaria barbata D. Don.	9606.ENSP00000296946	ENSP00000296946	O15178
1	Ban Zhi Lian	HYBBIBNJHNGZAN-UHFFFAOYSA-N	7362	Ban Zhi Lian	Scutellaria barbata D. Don.	9606.ENSP00000333994	ENSP00000333994	P68871
4	Ban Xia	HYBBIBNJHNGZAN-UHFFFAOYSA-N	7362	Ban Xia	Pinellia ternata (Thunb.) Makino	9606.ENSP00000251595	ENSP00000251595	P69905
4	Ban Xia	HYBBIBNJHNGZAN-UHFFFAOYSA-N	7362	Ban Xia	Pinellia ternata (Thunb.) Makino	9606.ENSP00000296946	ENSP00000296946	O15178
4	Ban Xia	HYBBIBNJHNGZAN-UHFFFAOYSA-N	7362	Ban Xia	Pinellia ternata (Thunb.) Makino	9606.ENSP00000333994	ENSP00000333994	P68871
5	Yin Chen	HYBBIBNJHNGZAN-UHFFFAOYSA-N	7362	Yin Chen	Artemisia scoparia Waldst. et Kit. or Artemisia capillaris Thunb.	9606.ENSP00000251595	ENSP00000251595	P69905
5	Yin Chen	HYBBIBNJHNGZAN-UHFFFAOYSA-N	7362	Yin Chen	Artemisia scoparia Waldst. et Kit. or Artemisia capillaris Thunb.	9606.ENSP00000296946	ENSP00000296946	O15178
5	Yin Chen	HYBBIBNJHNGZAN-UHFFFAOYSA-N	7362	Yin Chen	Artemisia scoparia Waldst. et Kit. or Artemisia capillaris Thunb.	9606.ENSP00000333994	ENSP00000333994	P68871
6	Chuan Xiong	HYBBIBNJHNGZAN-UHFFFAOYSA-N	7362	Chuan Xiong	Conioselinum anthriscoides 'Chuanxiong'	9606.ENSP00000251595	ENSP00000251595	P69905
6	Chuan Xiong	HYBBIBNJHNGZAN-UHFFFAOYSA-N	7362	Chuan Xiong	Conioselinum anthriscoides 'Chuanxiong'	9606.ENSP00000296946	ENSP00000296946	O15178
6	Chuan Xiong	HYBBIBNJHNGZAN-UHFFFAOYSA-N	7362	Chuan Xiong	Conioselinum anthriscoides 'Chuanxiong'	9606.ENSP00000333994	ENSP00000333994	P68871
6	Zhi Mu	HYBBIBNJHNGZAN-UHFFFAOYSA-N	7362	Zhi Mu	Anemarrhena asphodeloides Bunge	9606.ENSP00000251595	ENSP00000251595	P69905
6	Zhi Mu	HYBBIBNJHNGZAN-UHFFFAOYSA-N	7362	Zhi Mu	Anemarrhena asphodeloides Bunge	9606.ENSP00000296946	ENSP00000296946	O15178
6	Zhi Mu	HYBBIBNJHNGZAN-UHFFFAOYSA-N	7362	Zhi Mu	Anemarrhena asphodeloides Bunge	9606.ENSP00000333994	ENSP00000333994	P68871
4	Sha Ren	YEJRWHAVMIAJKC-UHFFFAOYSA-N	7302	Sha Ren	Amomum villosum Lour. or Amomum villosum var. xanthioides (Wall. ex Baker) T.L.Wu & S.J.Chen or Amomum longiligulare T.L. Wu	9606.ENSP00000317272	ENSP00000317272	P08581
4	Sha Ren	YEJRWHAVMIAJKC-UHFFFAOYSA-N	7302	Sha Ren	Amomum villosum Lour. or Amomum villosum var. xanthioides (Wall. ex Baker) T.L.Wu & S.J.Chen or Amomum longiligulare T.L. Wu	9606.ENSP00000448165	ENSP00000448165	O14727
2	Chai Hu	WQZGKKKJIJFFOK-FPRJBGLDSA-N	439353	Chai Hu	Bupleurum chinense DC.	9606.ENSP00000215909	ENSP00000215909	P09382
2	Chai Hu	WQZGKKKJIJFFOK-FPRJBGLDSA-N	439353	Chai Hu	Bupleurum chinense DC.	9606.ENSP00000254301	ENSP00000254301	P17931
2	Chai Hu	WQZGKKKJIJFFOK-FPRJBGLDSA-N	439353	Chai Hu	Bupleurum chinense DC.	9606.ENSP00000261304	ENSP00000261304	P54803
2	Chai Hu	WQZGKKKJIJFFOK-FPRJBGLDSA-N	439353	Chai Hu	Bupleurum chinense DC.	9606.ENSP00000264162	ENSP00000264162	P09848
2	Chai Hu	WQZGKKKJIJFFOK-FPRJBGLDSA-N	439353	Chai Hu	Bupleurum chinense DC.	9606.ENSP00000272252	ENSP00000272252	Q96C23
2	Chai Hu	WQZGKKKJIJFFOK-FPRJBGLDSA-N	439353	Chai Hu	Bupleurum chinense DC.	9606.ENSP00000306920	ENSP00000306920	P16278
2	Chai Hu	WQZGKKKJIJFFOK-FPRJBGLDSA-N	439353	Chai Hu	Bupleurum chinense DC.	9606.ENSP00000313571	ENSP00000313571	P47929
2	Chai Hu	WQZGKKKJIJFFOK-FPRJBGLDSA-N	439353	Chai Hu	Bupleurum chinense DC.	9606.ENSP00000378856	ENSP00000378856	O00182
4	Shan Yao	WQZGKKKJIJFFOK-FPRJBGLDSA-N	439353	Shan Yao	Dioscorea oppositifolia L.	9606.ENSP00000215909	ENSP00000215909	P09382
4	Shan Yao	WQZGKKKJIJFFOK-FPRJBGLDSA-N	439353	Shan Yao	Dioscorea oppositifolia L.	9606.ENSP00000254301	ENSP00000254301	P17931
4	Shan Yao	WQZGKKKJIJFFOK-FPRJBGLDSA-N	439353	Shan Yao	Dioscorea oppositifolia L.	9606.ENSP00000261304	ENSP00000261304	P54803
4	Shan Yao	WQZGKKKJIJFFOK-FPRJBGLDSA-N	439353	Shan Yao	Dioscorea oppositifolia L.	9606.ENSP00000264162	ENSP00000264162	P09848
4	Shan Yao	WQZGKKKJIJFFOK-FPRJBGLDSA-N	439353	Shan Yao	Dioscorea oppositifolia L.	9606.ENSP00000272252	ENSP00000272252	Q96C23
4	Shan Yao	WQZGKKKJIJFFOK-FPRJBGLDSA-N	439353	Shan Yao	Dioscorea oppositifolia L.	9606.ENSP00000306920	ENSP00000306920	P16278
4	Shan Yao	WQZGKKKJIJFFOK-FPRJBGLDSA-N	439353	Shan Yao	Dioscorea oppositifolia L.	9606.ENSP00000313571	ENSP00000313571	P47929
4	Shan Yao	WQZGKKKJIJFFOK-FPRJBGLDSA-N	439353	Shan Yao	Dioscorea oppositifolia L.	9606.ENSP00000378856	ENSP00000378856	O00182
1	Dan Shen	DHMQDGOQFOQNFH-UHFFFAOYSA-N	750	Dan Shen	Salvia miltiorrhiza Bunge	9606.ENSP00000318868	ENSP00000318868	P34896
1	Dan Shen	DHMQDGOQFOQNFH-UHFFFAOYSA-N	750	Dan Shen	Salvia miltiorrhiza Bunge	9606.ENSP00000319060	ENSP00000319060	A0A2Q3DQE3
1	Dan Shen	DHMQDGOQFOQNFH-UHFFFAOYSA-N	750	Dan Shen	Salvia miltiorrhiza Bunge	9606.ENSP00000319060	ENSP00000319060	Q13555
1	Dan Shen	DHMQDGOQFOQNFH-UHFFFAOYSA-N	750	Dan Shen	Salvia miltiorrhiza Bunge	9606.ENSP00000332369	ENSP00000332369	P22557
1	Dan Shen	DHMQDGOQFOQNFH-UHFFFAOYSA-N	750	Dan Shen	Salvia miltiorrhiza Bunge	9606.ENSP00000333667	ENSP00000333667	P34897
1	Dan Shen	DHMQDGOQFOQNFH-UHFFFAOYSA-N	750	Dan Shen	Salvia miltiorrhiza Bunge	9606.ENSP00000360608	ENSP00000360608	Q05586
1	Dan Shen	DHMQDGOQFOQNFH-UHFFFAOYSA-N	750	Dan Shen	Salvia miltiorrhiza Bunge	9606.ENSP00000373918	ENSP00000373918	P41250
1	Dan Shen	DHMQDGOQFOQNFH-UHFFFAOYSA-N	750	Dan Shen	Salvia miltiorrhiza Bunge	9606.ENSP00000379895	ENSP00000379895	P50440
1	Dan Shen	DHMQDGOQFOQNFH-UHFFFAOYSA-N	750	Dan Shen	Salvia miltiorrhiza Bunge	9606.ENSP00000434364	ENSP00000434364	Q9Y345
2	Bai Zhu	DHMQDGOQFOQNFH-UHFFFAOYSA-N	750	Bai Zhu	Atractylodes macrocephala Koidz.	9606.ENSP00000318868	ENSP00000318868	P34896
2	Bai Zhu	DHMQDGOQFOQNFH-UHFFFAOYSA-N	750	Bai Zhu	Atractylodes macrocephala Koidz.	9606.ENSP00000319060	ENSP00000319060	A0A2Q3DQE3
2	Bai Zhu	DHMQDGOQFOQNFH-UHFFFAOYSA-N	750	Bai Zhu	Atractylodes macrocephala Koidz.	9606.ENSP00000319060	ENSP00000319060	Q13555
2	Bai Zhu	DHMQDGOQFOQNFH-UHFFFAOYSA-N	750	Bai Zhu	Atractylodes macrocephala Koidz.	9606.ENSP00000332369	ENSP00000332369	P22557
2	Bai Zhu	DHMQDGOQFOQNFH-UHFFFAOYSA-N	750	Bai Zhu	Atractylodes macrocephala Koidz.	9606.ENSP00000333667	ENSP00000333667	P34897
2	Bai Zhu	DHMQDGOQFOQNFH-UHFFFAOYSA-N	750	Bai Zhu	Atractylodes macrocephala Koidz.	9606.ENSP00000360608	ENSP00000360608	Q05586
2	Bai Zhu	DHMQDGOQFOQNFH-UHFFFAOYSA-N	750	Bai Zhu	Atractylodes macrocephala Koidz.	9606.ENSP00000373918	ENSP00000373918	P41250
2	Bai Zhu	DHMQDGOQFOQNFH-UHFFFAOYSA-N	750	Bai Zhu	Atractylodes macrocephala Koidz.	9606.ENSP00000379895	ENSP00000379895	P50440
2	Bai Zhu	DHMQDGOQFOQNFH-UHFFFAOYSA-N	750	Bai Zhu	Atractylodes macrocephala Koidz.	9606.ENSP00000434364	ENSP00000434364	Q9Y345
4	Ban Xia	DHMQDGOQFOQNFH-UHFFFAOYSA-N	750	Ban Xia	Pinellia ternata (Thunb.) Makino	9606.ENSP00000318868	ENSP00000318868	P34896
4	Ban Xia	DHMQDGOQFOQNFH-UHFFFAOYSA-N	750	Ban Xia	Pinellia ternata (Thunb.) Makino	9606.ENSP00000319060	ENSP00000319060	A0A2Q3DQE3
4	Ban Xia	DHMQDGOQFOQNFH-UHFFFAOYSA-N	750	Ban Xia	Pinellia ternata (Thunb.) Makino	9606.ENSP00000319060	ENSP00000319060	Q13555
4	Ban Xia	DHMQDGOQFOQNFH-UHFFFAOYSA-N	750	Ban Xia	Pinellia ternata (Thunb.) Makino	9606.ENSP00000332369	ENSP00000332369	P22557
4	Ban Xia	DHMQDGOQFOQNFH-UHFFFAOYSA-N	750	Ban Xia	Pinellia ternata (Thunb.) Makino	9606.ENSP00000333667	ENSP00000333667	P34897
4	Ban Xia	DHMQDGOQFOQNFH-UHFFFAOYSA-N	750	Ban Xia	Pinellia ternata (Thunb.) Makino	9606.ENSP00000360608	ENSP00000360608	Q05586
4	Ban Xia	DHMQDGOQFOQNFH-UHFFFAOYSA-N	750	Ban Xia	Pinellia ternata (Thunb.) Makino	9606.ENSP00000373918	ENSP00000373918	P41250
4	Ban Xia	DHMQDGOQFOQNFH-UHFFFAOYSA-N	750	Ban Xia	Pinellia ternata (Thunb.) Makino	9606.ENSP00000379895	ENSP00000379895	P50440
4	Ban Xia	DHMQDGOQFOQNFH-UHFFFAOYSA-N	750	Ban Xia	Pinellia ternata (Thunb.) Makino	9606.ENSP00000434364	ENSP00000434364	Q9Y345
4	Da Zao	DHMQDGOQFOQNFH-UHFFFAOYSA-N	750	Da Zao	Zizyphus jujuba Mill.	9606.ENSP00000318868	ENSP00000318868	P34896
4	Da Zao	DHMQDGOQFOQNFH-UHFFFAOYSA-N	750	Da Zao	Zizyphus jujuba Mill.	9606.ENSP00000319060	ENSP00000319060	A0A2Q3DQE3
4	Da Zao	DHMQDGOQFOQNFH-UHFFFAOYSA-N	750	Da Zao	Zizyphus jujuba Mill.	9606.ENSP00000319060	ENSP00000319060	Q13555
4	Da Zao	DHMQDGOQFOQNFH-UHFFFAOYSA-N	750	Da Zao	Zizyphus jujuba Mill.	9606.ENSP00000332369	ENSP00000332369	P22557
4	Da Zao	DHMQDGOQFOQNFH-UHFFFAOYSA-N	750	Da Zao	Zizyphus jujuba Mill.	9606.ENSP00000333667	ENSP00000333667	P34897
4	Da Zao	DHMQDGOQFOQNFH-UHFFFAOYSA-N	750	Da Zao	Zizyphus jujuba Mill.	9606.ENSP00000360608	ENSP00000360608	Q05586
4	Da Zao	DHMQDGOQFOQNFH-UHFFFAOYSA-N	750	Da Zao	Zizyphus jujuba Mill.	9606.ENSP00000373918	ENSP00000373918	P41250
4	Da Zao	DHMQDGOQFOQNFH-UHFFFAOYSA-N	750	Da Zao	Zizyphus jujuba Mill.	9606.ENSP00000379895	ENSP00000379895	P50440
4	Da Zao	DHMQDGOQFOQNFH-UHFFFAOYSA-N	750	Da Zao	Zizyphus jujuba Mill.	9606.ENSP00000434364	ENSP00000434364	Q9Y345
4	Shan Yao	DHMQDGOQFOQNFH-UHFFFAOYSA-N	750	Shan Yao	Dioscorea oppositifolia L.	9606.ENSP00000318868	ENSP00000318868	P34896
4	Shan Yao	DHMQDGOQFOQNFH-UHFFFAOYSA-N	750	Shan Yao	Dioscorea oppositifolia L.	9606.ENSP00000319060	ENSP00000319060	A0A2Q3DQE3
4	Shan Yao	DHMQDGOQFOQNFH-UHFFFAOYSA-N	750	Shan Yao	Dioscorea oppositifolia L.	9606.ENSP00000319060	ENSP00000319060	Q13555
4	Shan Yao	DHMQDGOQFOQNFH-UHFFFAOYSA-N	750	Shan Yao	Dioscorea oppositifolia L.	9606.ENSP00000332369	ENSP00000332369	P22557
4	Shan Yao	DHMQDGOQFOQNFH-UHFFFAOYSA-N	750	Shan Yao	Dioscorea oppositifolia L.	9606.ENSP00000333667	ENSP00000333667	P34897
4	Shan Yao	DHMQDGOQFOQNFH-UHFFFAOYSA-N	750	Shan Yao	Dioscorea oppositifolia L.	9606.ENSP00000360608	ENSP00000360608	Q05586
4	Shan Yao	DHMQDGOQFOQNFH-UHFFFAOYSA-N	750	Shan Yao	Dioscorea oppositifolia L.	9606.ENSP00000373918	ENSP00000373918	P41250
4	Shan Yao	DHMQDGOQFOQNFH-UHFFFAOYSA-N	750	Shan Yao	Dioscorea oppositifolia L.	9606.ENSP00000379895	ENSP00000379895	P50440
4	Shan Yao	DHMQDGOQFOQNFH-UHFFFAOYSA-N	750	Shan Yao	Dioscorea oppositifolia L.	9606.ENSP00000434364	ENSP00000434364	Q9Y345
4	Bai Zhu	DHMQDGOQFOQNFH-UHFFFAOYSA-N	750	Bai Zhu	Atractylodes macrocephala Koidz.	9606.ENSP00000318868	ENSP00000318868	P34896
4	Bai Zhu	DHMQDGOQFOQNFH-UHFFFAOYSA-N	750	Bai Zhu	Atractylodes macrocephala Koidz.	9606.ENSP00000319060	ENSP00000319060	A0A2Q3DQE3
4	Bai Zhu	DHMQDGOQFOQNFH-UHFFFAOYSA-N	750	Bai Zhu	Atractylodes macrocephala Koidz.	9606.ENSP00000319060	ENSP00000319060	Q13555
4	Bai Zhu	DHMQDGOQFOQNFH-UHFFFAOYSA-N	750	Bai Zhu	Atractylodes macrocephala Koidz.	9606.ENSP00000332369	ENSP00000332369	P22557
4	Bai Zhu	DHMQDGOQFOQNFH-UHFFFAOYSA-N	750	Bai Zhu	Atractylodes macrocephala Koidz.	9606.ENSP00000333667	ENSP00000333667	P34897
4	Bai Zhu	DHMQDGOQFOQNFH-UHFFFAOYSA-N	750	Bai Zhu	Atractylodes macrocephala Koidz.	9606.ENSP00000360608	ENSP00000360608	Q05586
4	Bai Zhu	DHMQDGOQFOQNFH-UHFFFAOYSA-N	750	Bai Zhu	Atractylodes macrocephala Koidz.	9606.ENSP00000373918	ENSP00000373918	P41250
4	Bai Zhu	DHMQDGOQFOQNFH-UHFFFAOYSA-N	750	Bai Zhu	Atractylodes macrocephala Koidz.	9606.ENSP00000379895	ENSP00000379895	P50440
4	Bai Zhu	DHMQDGOQFOQNFH-UHFFFAOYSA-N	750	Bai Zhu	Atractylodes macrocephala Koidz.	9606.ENSP00000434364	ENSP00000434364	Q9Y345
4	Ban Xia	NYHBQMYGNKIUIF-UUOKFMHZSA-N	6802	Ban Xia	Pinellia ternata (Thunb.) Makino	9606.ENSP00000315006	ENSP00000315006	O43868
4	Ban Xia	NYHBQMYGNKIUIF-UUOKFMHZSA-N	6802	Ban Xia	Pinellia ternata (Thunb.) Makino	9606.ENSP00000350024	ENSP00000350024	Q14542
4	Ban Xia	NYHBQMYGNKIUIF-UUOKFMHZSA-N	6802	Ban Xia	Pinellia ternata (Thunb.) Makino	9606.ENSP00000354532	ENSP00000354532	P00491
4	Ban Xia	NYHBQMYGNKIUIF-UUOKFMHZSA-N	6802	Ban Xia	Pinellia ternata (Thunb.) Makino	9606.ENSP00000362285	ENSP00000362285	Q9BZD2
4	Ban Xia	NYHBQMYGNKIUIF-UUOKFMHZSA-N	6802	Ban Xia	Pinellia ternata (Thunb.) Makino	9606.ENSP00000365413	ENSP00000365413	Q9HAS3
4	Ban Xia	NYHBQMYGNKIUIF-UUOKFMHZSA-N	6802	Ban Xia	Pinellia ternata (Thunb.) Makino	9606.ENSP00000373674	ENSP00000373674	Q9NPB1
4	Ban Xia	NYHBQMYGNKIUIF-UUOKFMHZSA-N	6802	Ban Xia	Pinellia ternata (Thunb.) Makino	9606.ENSP00000389948	ENSP00000389948	Q969T7
5	Hu Zhang	AKEUNCKRJATALU-UHFFFAOYSA-N	9338	Hu Zhang	Polygonum cuspidatum Sieb. et Zucc.	9606.ENSP00000285379	ENSP00000285379	P00918
4	Ban Xia	UYTPUPDQBNUYGX-UHFFFAOYSA-N	764	Ban Xia	Pinellia ternata (Thunb.) Makino	9606.ENSP00000238018	ENSP00000238018	Q9Y2T3
4	Ban Xia	UYTPUPDQBNUYGX-UHFFFAOYSA-N	764	Ban Xia	Pinellia ternata (Thunb.) Makino	9606.ENSP00000250237	ENSP00000250237	Q9BXR0
4	Ban Xia	UYTPUPDQBNUYGX-UHFFFAOYSA-N	764	Ban Xia	Pinellia ternata (Thunb.) Makino	9606.ENSP00000298556	ENSP00000298556	P00492
4	Ban Xia	UYTPUPDQBNUYGX-UHFFFAOYSA-N	764	Ban Xia	Pinellia ternata (Thunb.) Makino	9606.ENSP00000304283	ENSP00000304283	P60763
4	Ban Xia	UYTPUPDQBNUYGX-UHFFFAOYSA-N	764	Ban Xia	Pinellia ternata (Thunb.) Makino	9606.ENSP00000348461	ENSP00000348461	P63000
4	Ban Xia	UYTPUPDQBNUYGX-UHFFFAOYSA-N	764	Ban Xia	Pinellia ternata (Thunb.) Makino	9606.ENSP00000354532	ENSP00000354532	P00491
4	Ban Xia	UYTPUPDQBNUYGX-UHFFFAOYSA-N	764	Ban Xia	Pinellia ternata (Thunb.) Makino	9606.ENSP00000367615	ENSP00000367615	P07741
4	Ban Xia	UYTPUPDQBNUYGX-UHFFFAOYSA-N	764	Ban Xia	Pinellia ternata (Thunb.) Makino	9606.ENSP00000368727	ENSP00000368727	P47989
4	Ban Xia	UYTPUPDQBNUYGX-UHFFFAOYSA-N	764	Ban Xia	Pinellia ternata (Thunb.) Makino	9606.ENSP00000400175	ENSP00000400175	P61586
2	Ren Shen	WQZGKKKJIJFFOK-RWOPYEJCSA-N	439680	Ren Shen	Panax ginseng C.A.Mey.	9606.ENSP00000221466	ENSP00000221466	P55899
2	Ren Shen	WQZGKKKJIJFFOK-RWOPYEJCSA-N	439680	Ren Shen	Panax ginseng C.A.Mey.	9606.ENSP00000226578	ENSP00000226578	O00462
2	Ren Shen	WQZGKKKJIJFFOK-RWOPYEJCSA-N	439680	Ren Shen	Panax ginseng C.A.Mey.	9606.ENSP00000264613	ENSP00000264613	P00450
2	Ren Shen	WQZGKKKJIJFFOK-RWOPYEJCSA-N	439680	Ren Shen	Panax ginseng C.A.Mey.	9606.ENSP00000272190	ENSP00000272190	P00797
2	Ren Shen	WQZGKKKJIJFFOK-RWOPYEJCSA-N	439680	Ren Shen	Panax ginseng C.A.Mey.	9606.ENSP00000296271	ENSP00000296271	P08100
2	Ren Shen	WQZGKKKJIJFFOK-RWOPYEJCSA-N	439680	Ren Shen	Panax ginseng C.A.Mey.	9606.ENSP00000306099	ENSP00000306099	P02675
2	Ren Shen	WQZGKKKJIJFFOK-RWOPYEJCSA-N	439680	Ren Shen	Panax ginseng C.A.Mey.	9606.ENSP00000306361	ENSP00000306361	P02671
2	Ren Shen	WQZGKKKJIJFFOK-RWOPYEJCSA-N	439680	Ren Shen	Panax ginseng C.A.Mey.	9606.ENSP00000354612	ENSP00000354612	P23219
2	Ren Shen	WQZGKKKJIJFFOK-RWOPYEJCSA-N	439680	Ren Shen	Panax ginseng C.A.Mey.	9606.ENSP00000357153	ENSP00000357153	P15813
2	Ren Shen	WQZGKKKJIJFFOK-RWOPYEJCSA-N	439680	Ren Shen	Panax ginseng C.A.Mey.	9606.ENSP00000358107	ENSP00000358107	Q9ULX7
4	Ren Shen	WQZGKKKJIJFFOK-RWOPYEJCSA-N	439680	Ren Shen	Panax ginseng C.A.Mey.	9606.ENSP00000221466	ENSP00000221466	P55899
4	Ren Shen	WQZGKKKJIJFFOK-RWOPYEJCSA-N	439680	Ren Shen	Panax ginseng C.A.Mey.	9606.ENSP00000226578	ENSP00000226578	O00462
4	Ren Shen	WQZGKKKJIJFFOK-RWOPYEJCSA-N	439680	Ren Shen	Panax ginseng C.A.Mey.	9606.ENSP00000264613	ENSP00000264613	P00450
4	Ren Shen	WQZGKKKJIJFFOK-RWOPYEJCSA-N	439680	Ren Shen	Panax ginseng C.A.Mey.	9606.ENSP00000272190	ENSP00000272190	P00797
4	Ren Shen	WQZGKKKJIJFFOK-RWOPYEJCSA-N	439680	Ren Shen	Panax ginseng C.A.Mey.	9606.ENSP00000296271	ENSP00000296271	P08100
4	Ren Shen	WQZGKKKJIJFFOK-RWOPYEJCSA-N	439680	Ren Shen	Panax ginseng C.A.Mey.	9606.ENSP00000306099	ENSP00000306099	P02675
4	Ren Shen	WQZGKKKJIJFFOK-RWOPYEJCSA-N	439680	Ren Shen	Panax ginseng C.A.Mey.	9606.ENSP00000306361	ENSP00000306361	P02671
4	Ren Shen	WQZGKKKJIJFFOK-RWOPYEJCSA-N	439680	Ren Shen	Panax ginseng C.A.Mey.	9606.ENSP00000354612	ENSP00000354612	P23219
4	Ren Shen	WQZGKKKJIJFFOK-RWOPYEJCSA-N	439680	Ren Shen	Panax ginseng C.A.Mey.	9606.ENSP00000357153	ENSP00000357153	P15813
4	Ren Shen	WQZGKKKJIJFFOK-RWOPYEJCSA-N	439680	Ren Shen	Panax ginseng C.A.Mey.	9606.ENSP00000358107	ENSP00000358107	Q9ULX7
4	Shan Yao	WQZGKKKJIJFFOK-RWOPYEJCSA-N	439680	Shan Yao	Dioscorea oppositifolia L.	9606.ENSP00000221466	ENSP00000221466	P55899
4	Shan Yao	WQZGKKKJIJFFOK-RWOPYEJCSA-N	439680	Shan Yao	Dioscorea oppositifolia L.	9606.ENSP00000226578	ENSP00000226578	O00462
4	Shan Yao	WQZGKKKJIJFFOK-RWOPYEJCSA-N	439680	Shan Yao	Dioscorea oppositifolia L.	9606.ENSP00000264613	ENSP00000264613	P00450
4	Shan Yao	WQZGKKKJIJFFOK-RWOPYEJCSA-N	439680	Shan Yao	Dioscorea oppositifolia L.	9606.ENSP00000272190	ENSP00000272190	P00797
4	Shan Yao	WQZGKKKJIJFFOK-RWOPYEJCSA-N	439680	Shan Yao	Dioscorea oppositifolia L.	9606.ENSP00000296271	ENSP00000296271	P08100
4	Shan Yao	WQZGKKKJIJFFOK-RWOPYEJCSA-N	439680	Shan Yao	Dioscorea oppositifolia L.	9606.ENSP00000306099	ENSP00000306099	P02675
4	Shan Yao	WQZGKKKJIJFFOK-RWOPYEJCSA-N	439680	Shan Yao	Dioscorea oppositifolia L.	9606.ENSP00000306361	ENSP00000306361	P02671
4	Shan Yao	WQZGKKKJIJFFOK-RWOPYEJCSA-N	439680	Shan Yao	Dioscorea oppositifolia L.	9606.ENSP00000354612	ENSP00000354612	P23219
4	Shan Yao	WQZGKKKJIJFFOK-RWOPYEJCSA-N	439680	Shan Yao	Dioscorea oppositifolia L.	9606.ENSP00000357153	ENSP00000357153	P15813
4	Shan Yao	WQZGKKKJIJFFOK-RWOPYEJCSA-N	439680	Shan Yao	Dioscorea oppositifolia L.	9606.ENSP00000358107	ENSP00000358107	Q9ULX7
2	Bo He	JPMYFOBNRRGFNO-UHFFFAOYSA-N	5281617	Bo He	Mentha canadensis L.	9606.ENSP00000239223	ENSP00000239223	P28562
5	Yin Chen	JPMYFOBNRRGFNO-UHFFFAOYSA-N	5281617	Yin Chen	Artemisia scoparia Waldst. et Kit. or Artemisia capillaris Thunb.	9606.ENSP00000239223	ENSP00000239223	P28562
2	Gan Jiang	AIFCFBUSLAEIBR-UHFFFAOYSA-N	5271805	Gan Jiang	Zingiber officinale Roscoe	9606.ENSP00000311032	ENSP00000311032	P42574
2	Gan Jiang	AIFCFBUSLAEIBR-UHFFFAOYSA-N	5271805	Gan Jiang	Zingiber officinale Roscoe	9606.ENSP00000312286	ENSP00000312286	P04054
2	Ren Shen	RWXIFXNRCLMQCD-DRJVPZJKSA-N	5317623	Ren Shen	Panax ginseng C.A.Mey.	9606.ENSP00000229416	ENSP00000229416	P48506
2	Ren Shen	RWXIFXNRCLMQCD-DRJVPZJKSA-N	5317623	Ren Shen	Panax ginseng C.A.Mey.	9606.ENSP00000285238	ENSP00000285238	O15438
2	Ren Shen	RWXIFXNRCLMQCD-DRJVPZJKSA-N	5317623	Ren Shen	Panax ginseng C.A.Mey.	9606.ENSP00000297494	ENSP00000297494	P29474
2	Ren Shen	RWXIFXNRCLMQCD-DRJVPZJKSA-N	5317623	Ren Shen	Panax ginseng C.A.Mey.	9606.ENSP00000313921	ENSP00000313921	Q9UJ68
2	Ren Shen	RWXIFXNRCLMQCD-DRJVPZJKSA-N	5317623	Ren Shen	Panax ginseng C.A.Mey.	9606.ENSP00000354476	ENSP00000354476	Q12772
2	Ren Shen	RWXIFXNRCLMQCD-DRJVPZJKSA-N	5317623	Ren Shen	Panax ginseng C.A.Mey.	9606.ENSP00000355759	ENSP00000355759	P09874
2	Ren Shen	RWXIFXNRCLMQCD-DRJVPZJKSA-N	5317623	Ren Shen	Panax ginseng C.A.Mey.	9606.ENSP00000361125	ENSP00000361125	J3KPA4
2	Ren Shen	RWXIFXNRCLMQCD-DRJVPZJKSA-N	5317623	Ren Shen	Panax ginseng C.A.Mey.	9606.ENSP00000380252	ENSP00000380252	Q16236
2	Ren Shen	RWXIFXNRCLMQCD-DRJVPZJKSA-N	5317623	Ren Shen	Panax ginseng C.A.Mey.	9606.ENSP00000386884	ENSP00000386884	P61073
4	Ren Shen	RWXIFXNRCLMQCD-DRJVPZJKSA-N	5317623	Ren Shen	Panax ginseng C.A.Mey.	9606.ENSP00000229416	ENSP00000229416	P48506
4	Ren Shen	RWXIFXNRCLMQCD-DRJVPZJKSA-N	5317623	Ren Shen	Panax ginseng C.A.Mey.	9606.ENSP00000285238	ENSP00000285238	O15438
4	Ren Shen	RWXIFXNRCLMQCD-DRJVPZJKSA-N	5317623	Ren Shen	Panax ginseng C.A.Mey.	9606.ENSP00000297494	ENSP00000297494	P29474
4	Ren Shen	RWXIFXNRCLMQCD-DRJVPZJKSA-N	5317623	Ren Shen	Panax ginseng C.A.Mey.	9606.ENSP00000313921	ENSP00000313921	Q9UJ68
4	Ren Shen	RWXIFXNRCLMQCD-DRJVPZJKSA-N	5317623	Ren Shen	Panax ginseng C.A.Mey.	9606.ENSP00000354476	ENSP00000354476	Q12772
4	Ren Shen	RWXIFXNRCLMQCD-DRJVPZJKSA-N	5317623	Ren Shen	Panax ginseng C.A.Mey.	9606.ENSP00000355759	ENSP00000355759	P09874
4	Ren Shen	RWXIFXNRCLMQCD-DRJVPZJKSA-N	5317623	Ren Shen	Panax ginseng C.A.Mey.	9606.ENSP00000361125	ENSP00000361125	J3KPA4
4	Ren Shen	RWXIFXNRCLMQCD-DRJVPZJKSA-N	5317623	Ren Shen	Panax ginseng C.A.Mey.	9606.ENSP00000380252	ENSP00000380252	Q16236
4	Ren Shen	RWXIFXNRCLMQCD-DRJVPZJKSA-N	5317623	Ren Shen	Panax ginseng C.A.Mey.	9606.ENSP00000386884	ENSP00000386884	P61073
2	Gan Cao	LBQIJVLKGVZRIW-ZDUSSCGKSA-N	124052	Gan Cao	Glycyrrhiza uralensis Fisch. ex DC.	9606.ENSP00000237014	ENSP00000237014	P02766
2	Gan Cao	LBQIJVLKGVZRIW-ZDUSSCGKSA-N	124052	Gan Cao	Glycyrrhiza uralensis Fisch. ex DC.	9606.ENSP00000263321	ENSP00000263321	P14679
2	Gan Cao	LBQIJVLKGVZRIW-ZDUSSCGKSA-N	124052	Gan Cao	Glycyrrhiza uralensis Fisch. ex DC.	9606.ENSP00000264832	ENSP00000264832	P05362
4	Gan Cao	LBQIJVLKGVZRIW-ZDUSSCGKSA-N	124052	Gan Cao	Glycyrrhiza uralensis Fisch. ex DC.	9606.ENSP00000237014	ENSP00000237014	P02766
4	Gan Cao	LBQIJVLKGVZRIW-ZDUSSCGKSA-N	124052	Gan Cao	Glycyrrhiza uralensis Fisch. ex DC.	9606.ENSP00000263321	ENSP00000263321	P14679
4	Gan Cao	LBQIJVLKGVZRIW-ZDUSSCGKSA-N	124052	Gan Cao	Glycyrrhiza uralensis Fisch. ex DC.	9606.ENSP00000264832	ENSP00000264832	P05362
6	Gan Cao	LBQIJVLKGVZRIW-ZDUSSCGKSA-N	124052	Gan Cao	Glycyrrhiza uralensis Fisch. ex DC.	9606.ENSP00000237014	ENSP00000237014	P02766
6	Gan Cao	LBQIJVLKGVZRIW-ZDUSSCGKSA-N	124052	Gan Cao	Glycyrrhiza uralensis Fisch. ex DC.	9606.ENSP00000263321	ENSP00000263321	P14679
6	Gan Cao	LBQIJVLKGVZRIW-ZDUSSCGKSA-N	124052	Gan Cao	Glycyrrhiza uralensis Fisch. ex DC.	9606.ENSP00000264832	ENSP00000264832	P05362
6	Zhi Mu	FXTZUJCRJKZDRL-UHFFFAOYSA-N	753	Zhi Mu	Anemarrhena asphodeloides Bunge	9606.ENSP00000219919	ENSP00000219919	O43315
6	Zhi Mu	FXTZUJCRJKZDRL-UHFFFAOYSA-N	753	Zhi Mu	Anemarrhena asphodeloides Bunge	9606.ENSP00000244289	ENSP00000244289	Q05469
6	Zhi Mu	FXTZUJCRJKZDRL-UHFFFAOYSA-N	753	Zhi Mu	Anemarrhena asphodeloides Bunge	9606.ENSP00000264663	ENSP00000264663	Q13423
6	Zhi Mu	FXTZUJCRJKZDRL-UHFFFAOYSA-N	753	Zhi Mu	Anemarrhena asphodeloides Bunge	9606.ENSP00000265052	ENSP00000265052	A0A0C4DFN3
6	Zhi Mu	FXTZUJCRJKZDRL-UHFFFAOYSA-N	753	Zhi Mu	Anemarrhena asphodeloides Bunge	9606.ENSP00000265052	ENSP00000265052	Q99685
6	Zhi Mu	FXTZUJCRJKZDRL-UHFFFAOYSA-N	753	Zhi Mu	Anemarrhena asphodeloides Bunge	9606.ENSP00000285930	ENSP00000285930	P15121
6	Zhi Mu	FXTZUJCRJKZDRL-UHFFFAOYSA-N	753	Zhi Mu	Anemarrhena asphodeloides Bunge	9606.ENSP00000297988	ENSP00000297988	O14520
6	Zhi Mu	FXTZUJCRJKZDRL-UHFFFAOYSA-N	753	Zhi Mu	Anemarrhena asphodeloides Bunge	9606.ENSP00000297991	ENSP00000297991	Q92482
6	Zhi Mu	FXTZUJCRJKZDRL-UHFFFAOYSA-N	753	Zhi Mu	Anemarrhena asphodeloides Bunge	9606.ENSP00000358223	ENSP00000358223	P16233
6	Zhi Mu	FXTZUJCRJKZDRL-UHFFFAOYSA-N	753	Zhi Mu	Anemarrhena asphodeloides Bunge	9606.ENSP00000368727	ENSP00000368727	P47989
2	Chai Hu	LHGVFZTZFXWLCP-UHFFFAOYSA-N	460	Chai Hu	Bupleurum chinense DC.	9606.ENSP00000354511	ENSP00000354511	P21964
2	Dang Gui	LHGVFZTZFXWLCP-UHFFFAOYSA-N	460	Dang Gui	Angelica sinensis (Oliv.) Diels	9606.ENSP00000354511	ENSP00000354511	P21964
1	Dan Shen	WHUUTDBJXJRKMK-VKHMYHEASA-N	33032	Dan Shen	Salvia miltiorrhiza Bunge	9606.ENSP00000265113	ENSP00000265113	P43003
1	Dan Shen	WHUUTDBJXJRKMK-VKHMYHEASA-N	33032	Dan Shen	Salvia miltiorrhiza Bunge	9606.ENSP00000282499	ENSP00000282499	P48058
1	Dan Shen	WHUUTDBJXJRKMK-VKHMYHEASA-N	33032	Dan Shen	Salvia miltiorrhiza Bunge	9606.ENSP00000306138	ENSP00000306138	P41594
1	Dan Shen	WHUUTDBJXJRKMK-VKHMYHEASA-N	33032	Dan Shen	Salvia miltiorrhiza Bunge	9606.ENSP00000307900	ENSP00000307900	P15104
1	Dan Shen	WHUUTDBJXJRKMK-VKHMYHEASA-N	33032	Dan Shen	Salvia miltiorrhiza Bunge	9606.ENSP00000382791	ENSP00000382791	P39086
1	Dan Shen	WHUUTDBJXJRKMK-VKHMYHEASA-N	33032	Dan Shen	Salvia miltiorrhiza Bunge	9606.ENSP00000388658	ENSP00000388658	O75746
1	Dan Shen	WHUUTDBJXJRKMK-VKHMYHEASA-N	33032	Dan Shen	Salvia miltiorrhiza Bunge	9606.ENSP00000397026	ENSP00000397026	Q13002
2	Bai Zhu	WHUUTDBJXJRKMK-VKHMYHEASA-N	33032	Bai Zhu	Atractylodes macrocephala Koidz.	9606.ENSP00000265113	ENSP00000265113	P43003
2	Bai Zhu	WHUUTDBJXJRKMK-VKHMYHEASA-N	33032	Bai Zhu	Atractylodes macrocephala Koidz.	9606.ENSP00000282499	ENSP00000282499	P48058
2	Bai Zhu	WHUUTDBJXJRKMK-VKHMYHEASA-N	33032	Bai Zhu	Atractylodes macrocephala Koidz.	9606.ENSP00000306138	ENSP00000306138	P41594
2	Bai Zhu	WHUUTDBJXJRKMK-VKHMYHEASA-N	33032	Bai Zhu	Atractylodes macrocephala Koidz.	9606.ENSP00000307900	ENSP00000307900	P15104
2	Bai Zhu	WHUUTDBJXJRKMK-VKHMYHEASA-N	33032	Bai Zhu	Atractylodes macrocephala Koidz.	9606.ENSP00000382791	ENSP00000382791	P39086
2	Bai Zhu	WHUUTDBJXJRKMK-VKHMYHEASA-N	33032	Bai Zhu	Atractylodes macrocephala Koidz.	9606.ENSP00000388658	ENSP00000388658	O75746
2	Bai Zhu	WHUUTDBJXJRKMK-VKHMYHEASA-N	33032	Bai Zhu	Atractylodes macrocephala Koidz.	9606.ENSP00000397026	ENSP00000397026	Q13002
4	Ban Xia	WHUUTDBJXJRKMK-VKHMYHEASA-N	33032	Ban Xia	Pinellia ternata (Thunb.) Makino	9606.ENSP00000265113	ENSP00000265113	P43003
4	Ban Xia	WHUUTDBJXJRKMK-VKHMYHEASA-N	33032	Ban Xia	Pinellia ternata (Thunb.) Makino	9606.ENSP00000282499	ENSP00000282499	P48058
4	Ban Xia	WHUUTDBJXJRKMK-VKHMYHEASA-N	33032	Ban Xia	Pinellia ternata (Thunb.) Makino	9606.ENSP00000306138	ENSP00000306138	P41594
4	Ban Xia	WHUUTDBJXJRKMK-VKHMYHEASA-N	33032	Ban Xia	Pinellia ternata (Thunb.) Makino	9606.ENSP00000307900	ENSP00000307900	P15104
4	Ban Xia	WHUUTDBJXJRKMK-VKHMYHEASA-N	33032	Ban Xia	Pinellia ternata (Thunb.) Makino	9606.ENSP00000382791	ENSP00000382791	P39086
4	Ban Xia	WHUUTDBJXJRKMK-VKHMYHEASA-N	33032	Ban Xia	Pinellia ternata (Thunb.) Makino	9606.ENSP00000388658	ENSP00000388658	O75746
4	Ban Xia	WHUUTDBJXJRKMK-VKHMYHEASA-N	33032	Ban Xia	Pinellia ternata (Thunb.) Makino	9606.ENSP00000397026	ENSP00000397026	Q13002
4	Shan Yao	WHUUTDBJXJRKMK-VKHMYHEASA-N	33032	Shan Yao	Dioscorea oppositifolia L.	9606.ENSP00000265113	ENSP00000265113	P43003
4	Shan Yao	WHUUTDBJXJRKMK-VKHMYHEASA-N	33032	Shan Yao	Dioscorea oppositifolia L.	9606.ENSP00000282499	ENSP00000282499	P48058
4	Shan Yao	WHUUTDBJXJRKMK-VKHMYHEASA-N	33032	Shan Yao	Dioscorea oppositifolia L.	9606.ENSP00000306138	ENSP00000306138	P41594
4	Shan Yao	WHUUTDBJXJRKMK-VKHMYHEASA-N	33032	Shan Yao	Dioscorea oppositifolia L.	9606.ENSP00000307900	ENSP00000307900	P15104
4	Shan Yao	WHUUTDBJXJRKMK-VKHMYHEASA-N	33032	Shan Yao	Dioscorea oppositifolia L.	9606.ENSP00000382791	ENSP00000382791	P39086
4	Shan Yao	WHUUTDBJXJRKMK-VKHMYHEASA-N	33032	Shan Yao	Dioscorea oppositifolia L.	9606.ENSP00000388658	ENSP00000388658	O75746
4	Shan Yao	WHUUTDBJXJRKMK-VKHMYHEASA-N	33032	Shan Yao	Dioscorea oppositifolia L.	9606.ENSP00000397026	ENSP00000397026	Q13002
4	Bai Zhu	WHUUTDBJXJRKMK-VKHMYHEASA-N	33032	Bai Zhu	Atractylodes macrocephala Koidz.	9606.ENSP00000265113	ENSP00000265113	P43003
4	Bai Zhu	WHUUTDBJXJRKMK-VKHMYHEASA-N	33032	Bai Zhu	Atractylodes macrocephala Koidz.	9606.ENSP00000282499	ENSP00000282499	P48058
4	Bai Zhu	WHUUTDBJXJRKMK-VKHMYHEASA-N	33032	Bai Zhu	Atractylodes macrocephala Koidz.	9606.ENSP00000306138	ENSP00000306138	P41594
4	Bai Zhu	WHUUTDBJXJRKMK-VKHMYHEASA-N	33032	Bai Zhu	Atractylodes macrocephala Koidz.	9606.ENSP00000307900	ENSP00000307900	P15104
4	Bai Zhu	WHUUTDBJXJRKMK-VKHMYHEASA-N	33032	Bai Zhu	Atractylodes macrocephala Koidz.	9606.ENSP00000382791	ENSP00000382791	P39086
4	Bai Zhu	WHUUTDBJXJRKMK-VKHMYHEASA-N	33032	Bai Zhu	Atractylodes macrocephala Koidz.	9606.ENSP00000388658	ENSP00000388658	O75746
4	Bai Zhu	WHUUTDBJXJRKMK-VKHMYHEASA-N	33032	Bai Zhu	Atractylodes macrocephala Koidz.	9606.ENSP00000397026	ENSP00000397026	Q13002
1	Ban Zhi Lian	RGHHSNMVTDWUBI-UHFFFAOYSA-N	126	Ban Zhi Lian	Scutellaria barbata D. Don.	9606.ENSP00000314649	ENSP00000314649	P51649
4	Sha Ren	RGHHSNMVTDWUBI-UHFFFAOYSA-N	126	Sha Ren	Amomum villosum Lour. or Amomum villosum var. xanthioides (Wall. ex Baker) T.L.Wu & S.J.Chen or Amomum longiligulare T.L. Wu	9606.ENSP00000314649	ENSP00000314649	P51649
2	Gan Cao	VLKZOEOYAKHREP-UHFFFAOYSA-N	8058	Gan Cao	Glycyrrhiza uralensis Fisch. ex DC.	9606.ENSP00000308720	ENSP00000308720	P07477
2	Gan Cao	VLKZOEOYAKHREP-UHFFFAOYSA-N	8058	Gan Cao	Glycyrrhiza uralensis Fisch. ex DC.	9606.ENSP00000315263	ENSP00000315263	Q9NZD2
2	Gan Cao	VLKZOEOYAKHREP-UHFFFAOYSA-N	8058	Gan Cao	Glycyrrhiza uralensis Fisch. ex DC.	9606.ENSP00000357153	ENSP00000357153	P15813
2	Gan Cao	VLKZOEOYAKHREP-UHFFFAOYSA-N	8058	Gan Cao	Glycyrrhiza uralensis Fisch. ex DC.	9606.ENSP00000452780	ENSP00000452780	P61769
4	Gan Cao	VLKZOEOYAKHREP-UHFFFAOYSA-N	8058	Gan Cao	Glycyrrhiza uralensis Fisch. ex DC.	9606.ENSP00000308720	ENSP00000308720	P07477
4	Gan Cao	VLKZOEOYAKHREP-UHFFFAOYSA-N	8058	Gan Cao	Glycyrrhiza uralensis Fisch. ex DC.	9606.ENSP00000315263	ENSP00000315263	Q9NZD2
4	Gan Cao	VLKZOEOYAKHREP-UHFFFAOYSA-N	8058	Gan Cao	Glycyrrhiza uralensis Fisch. ex DC.	9606.ENSP00000357153	ENSP00000357153	P15813
4	Gan Cao	VLKZOEOYAKHREP-UHFFFAOYSA-N	8058	Gan Cao	Glycyrrhiza uralensis Fisch. ex DC.	9606.ENSP00000452780	ENSP00000452780	P61769
6	Gan Cao	VLKZOEOYAKHREP-UHFFFAOYSA-N	8058	Gan Cao	Glycyrrhiza uralensis Fisch. ex DC.	9606.ENSP00000308720	ENSP00000308720	P07477
6	Gan Cao	VLKZOEOYAKHREP-UHFFFAOYSA-N	8058	Gan Cao	Glycyrrhiza uralensis Fisch. ex DC.	9606.ENSP00000315263	ENSP00000315263	Q9NZD2
6	Gan Cao	VLKZOEOYAKHREP-UHFFFAOYSA-N	8058	Gan Cao	Glycyrrhiza uralensis Fisch. ex DC.	9606.ENSP00000357153	ENSP00000357153	P15813
6	Gan Cao	VLKZOEOYAKHREP-UHFFFAOYSA-N	8058	Gan Cao	Glycyrrhiza uralensis Fisch. ex DC.	9606.ENSP00000452780	ENSP00000452780	P61769
4	Ban Xia	NOEGNKMFWQHSLB-UHFFFAOYSA-N	237332	Ban Xia	Pinellia ternata (Thunb.) Makino	9606.ENSP00000251595	ENSP00000251595	P69905
4	Ban Xia	NOEGNKMFWQHSLB-UHFFFAOYSA-N	237332	Ban Xia	Pinellia ternata (Thunb.) Makino	9606.ENSP00000333994	ENSP00000333994	P68871
4	Sha Ren	NOEGNKMFWQHSLB-UHFFFAOYSA-N	237332	Sha Ren	Amomum villosum Lour. or Amomum villosum var. xanthioides (Wall. ex Baker) T.L.Wu & S.J.Chen or Amomum longiligulare T.L. Wu	9606.ENSP00000251595	ENSP00000251595	P69905
4	Sha Ren	NOEGNKMFWQHSLB-UHFFFAOYSA-N	237332	Sha Ren	Amomum villosum Lour. or Amomum villosum var. xanthioides (Wall. ex Baker) T.L.Wu & S.J.Chen or Amomum longiligulare T.L. Wu	9606.ENSP00000333994	ENSP00000333994	P68871
4	Chen Pi	NOEGNKMFWQHSLB-UHFFFAOYSA-N	237332	Chen Pi	Citrus reticulata Blanco	9606.ENSP00000251595	ENSP00000251595	P69905
4	Chen Pi	NOEGNKMFWQHSLB-UHFFFAOYSA-N	237332	Chen Pi	Citrus reticulata Blanco	9606.ENSP00000333994	ENSP00000333994	P68871
4	Ban Xia	FDGQSTZJBFJUBT-UHFFFAOYSA-N	790	Ban Xia	Pinellia ternata (Thunb.) Makino	9606.ENSP00000219431	ENSP00000219431	P29372
4	Ban Xia	FDGQSTZJBFJUBT-UHFFFAOYSA-N	790	Ban Xia	Pinellia ternata (Thunb.) Makino	9606.ENSP00000298556	ENSP00000298556	P00492
4	Ban Xia	FDGQSTZJBFJUBT-UHFFFAOYSA-N	790	Ban Xia	Pinellia ternata (Thunb.) Makino	9606.ENSP00000350024	ENSP00000350024	Q14542
4	Ban Xia	FDGQSTZJBFJUBT-UHFFFAOYSA-N	790	Ban Xia	Pinellia ternata (Thunb.) Makino	9606.ENSP00000354532	ENSP00000354532	P00491
4	Ban Xia	FDGQSTZJBFJUBT-UHFFFAOYSA-N	790	Ban Xia	Pinellia ternata (Thunb.) Makino	9606.ENSP00000363832	ENSP00000363832	Q06278
4	Ban Xia	FDGQSTZJBFJUBT-UHFFFAOYSA-N	790	Ban Xia	Pinellia ternata (Thunb.) Makino	9606.ENSP00000368727	ENSP00000368727	P47989
2	Gan Jiang	XMGQYMWWDOXHJM-JTQLQIEISA-N	440917	Gan Jiang	Zingiber officinale Roscoe	9606.ENSP00000260682	ENSP00000260682	P11712
2	Gan Jiang	XMGQYMWWDOXHJM-JTQLQIEISA-N	440917	Gan Jiang	Zingiber officinale Roscoe	9606.ENSP00000287820	ENSP00000287820	P37231
2	Gan Jiang	XMGQYMWWDOXHJM-JTQLQIEISA-N	440917	Gan Jiang	Zingiber officinale Roscoe	9606.ENSP00000360372	ENSP00000360372	P33261
2	Chai Hu	XMGQYMWWDOXHJM-JTQLQIEISA-N	440917	Chai Hu	Bupleurum chinense DC.	9606.ENSP00000260682	ENSP00000260682	P11712
2	Chai Hu	XMGQYMWWDOXHJM-JTQLQIEISA-N	440917	Chai Hu	Bupleurum chinense DC.	9606.ENSP00000287820	ENSP00000287820	P37231
2	Chai Hu	XMGQYMWWDOXHJM-JTQLQIEISA-N	440917	Chai Hu	Bupleurum chinense DC.	9606.ENSP00000360372	ENSP00000360372	P33261
2	Dang Gui	XMGQYMWWDOXHJM-JTQLQIEISA-N	440917	Dang Gui	Angelica sinensis (Oliv.) Diels	9606.ENSP00000260682	ENSP00000260682	P11712
2	Dang Gui	XMGQYMWWDOXHJM-JTQLQIEISA-N	440917	Dang Gui	Angelica sinensis (Oliv.) Diels	9606.ENSP00000287820	ENSP00000287820	P37231
2	Dang Gui	XMGQYMWWDOXHJM-JTQLQIEISA-N	440917	Dang Gui	Angelica sinensis (Oliv.) Diels	9606.ENSP00000360372	ENSP00000360372	P33261
2	Bai Zhu	XMGQYMWWDOXHJM-JTQLQIEISA-N	440917	Bai Zhu	Atractylodes macrocephala Koidz.	9606.ENSP00000260682	ENSP00000260682	P11712
2	Bai Zhu	XMGQYMWWDOXHJM-JTQLQIEISA-N	440917	Bai Zhu	Atractylodes macrocephala Koidz.	9606.ENSP00000287820	ENSP00000287820	P37231
2	Bai Zhu	XMGQYMWWDOXHJM-JTQLQIEISA-N	440917	Bai Zhu	Atractylodes macrocephala Koidz.	9606.ENSP00000360372	ENSP00000360372	P33261
4	Bai Zhu	XMGQYMWWDOXHJM-JTQLQIEISA-N	440917	Bai Zhu	Atractylodes macrocephala Koidz.	9606.ENSP00000260682	ENSP00000260682	P11712
4	Bai Zhu	XMGQYMWWDOXHJM-JTQLQIEISA-N	440917	Bai Zhu	Atractylodes macrocephala Koidz.	9606.ENSP00000287820	ENSP00000287820	P37231
4	Bai Zhu	XMGQYMWWDOXHJM-JTQLQIEISA-N	440917	Bai Zhu	Atractylodes macrocephala Koidz.	9606.ENSP00000360372	ENSP00000360372	P33261
4	Lian Qiao	XMGQYMWWDOXHJM-JTQLQIEISA-N	440917	Lian Qiao	Forsythia suspensa (Thunb.) Vahl	9606.ENSP00000260682	ENSP00000260682	P11712
4	Lian Qiao	XMGQYMWWDOXHJM-JTQLQIEISA-N	440917	Lian Qiao	Forsythia suspensa (Thunb.) Vahl	9606.ENSP00000287820	ENSP00000287820	P37231
4	Lian Qiao	XMGQYMWWDOXHJM-JTQLQIEISA-N	440917	Lian Qiao	Forsythia suspensa (Thunb.) Vahl	9606.ENSP00000360372	ENSP00000360372	P33261
2	Chai Hu	OVSQVDMCBVZWGM-QSOFNFLRSA-N	5280804	Chai Hu	Bupleurum chinense DC.	9606.ENSP00000311032	ENSP00000311032	P42574
2	Zhi Zi	OVSQVDMCBVZWGM-QSOFNFLRSA-N	5280804	Zhi Zi	Gardenia jasminoides Ellis.	9606.ENSP00000311032	ENSP00000311032	P42574
2	Gan Cao	OVSQVDMCBVZWGM-QSOFNFLRSA-N	5280804	Gan Cao	Glycyrrhiza uralensis Fisch. ex DC.	9606.ENSP00000311032	ENSP00000311032	P42574
4	Gan Cao	OVSQVDMCBVZWGM-QSOFNFLRSA-N	5280804	Gan Cao	Glycyrrhiza uralensis Fisch. ex DC.	9606.ENSP00000311032	ENSP00000311032	P42574
4	Lian Qiao	OVSQVDMCBVZWGM-QSOFNFLRSA-N	5280804	Lian Qiao	Forsythia suspensa (Thunb.) Vahl	9606.ENSP00000311032	ENSP00000311032	P42574
5	Yin Chen	OVSQVDMCBVZWGM-QSOFNFLRSA-N	5280804	Yin Chen	Artemisia scoparia Waldst. et Kit. or Artemisia capillaris Thunb.	9606.ENSP00000311032	ENSP00000311032	P42574
5	Hu Zhang	OVSQVDMCBVZWGM-QSOFNFLRSA-N	5280804	Hu Zhang	Polygonum cuspidatum Sieb. et Zucc.	9606.ENSP00000311032	ENSP00000311032	P42574
6	Gan Cao	OVSQVDMCBVZWGM-QSOFNFLRSA-N	5280804	Gan Cao	Glycyrrhiza uralensis Fisch. ex DC.	9606.ENSP00000311032	ENSP00000311032	P42574
1	Ban Zhi Lian	DTUQWGWMVIHBKE-UHFFFAOYSA-N	998	Ban Zhi Lian	Scutellaria barbata D. Don.	9606.ENSP00000225740	ENSP00000225740	P30838
1	Ban Zhi Lian	DTUQWGWMVIHBKE-UHFFFAOYSA-N	998	Ban Zhi Lian	Scutellaria barbata D. Don.	9606.ENSP00000253799	ENSP00000253799	O75106
1	Ban Zhi Lian	DTUQWGWMVIHBKE-UHFFFAOYSA-N	998	Ban Zhi Lian	Scutellaria barbata D. Don.	9606.ENSP00000255084	ENSP00000255084	P48448
1	Ban Zhi Lian	DTUQWGWMVIHBKE-UHFFFAOYSA-N	998	Ban Zhi Lian	Scutellaria barbata D. Don.	9606.ENSP00000306606	ENSP00000306606	P00325
1	Ban Zhi Lian	DTUQWGWMVIHBKE-UHFFFAOYSA-N	998	Ban Zhi Lian	Scutellaria barbata D. Don.	9606.ENSP00000312326	ENSP00000312326	Q16853
1	Ban Zhi Lian	DTUQWGWMVIHBKE-UHFFFAOYSA-N	998	Ban Zhi Lian	Scutellaria barbata D. Don.	9606.ENSP00000332256	ENSP00000332256	P47895
1	Ban Zhi Lian	DTUQWGWMVIHBKE-UHFFFAOYSA-N	998	Ban Zhi Lian	Scutellaria barbata D. Don.	9606.ENSP00000340684	ENSP00000340684	P21397
1	Ban Zhi Lian	DTUQWGWMVIHBKE-UHFFFAOYSA-N	998	Ban Zhi Lian	Scutellaria barbata D. Don.	9606.ENSP00000345774	ENSP00000345774	P51648
1	Ban Zhi Lian	DTUQWGWMVIHBKE-UHFFFAOYSA-N	998	Ban Zhi Lian	Scutellaria barbata D. Don.	9606.ENSP00000367309	ENSP00000367309	P27338
1	Ban Zhi Lian	DTUQWGWMVIHBKE-UHFFFAOYSA-N	998	Ban Zhi Lian	Scutellaria barbata D. Don.	9606.ENSP00000378359	ENSP00000378359	P28332
2	Gou Qi	FIDOCHXHMJHKRW-BXVLNYEOSA-N	23337	Gou Qi	Lycium barbarum L. or Lycium chinense Mill.	9606.ENSP00000262186	ENSP00000262186	Q12809
2	Gou Qi	FIDOCHXHMJHKRW-FBYRGYIKSA-N	23337	Gou Qi	Lycium barbarum L. or Lycium chinense Mill.	9606.ENSP00000262186	ENSP00000262186	Q12809
2	Gou Qi	FIDOCHXHMJHKRW-HINYMFHUSA-N	23337	Gou Qi	Lycium barbarum L. or Lycium chinense Mill.	9606.ENSP00000262186	ENSP00000262186	Q12809
2	Gou Qi	FIDOCHXHMJHKRW-ILSCITHTSA-N	23337	Gou Qi	Lycium barbarum L. or Lycium chinense Mill.	9606.ENSP00000262186	ENSP00000262186	Q12809
2	Gou Qi	FIDOCHXHMJHKRW-LSBCVUNYSA-N	23337	Gou Qi	Lycium barbarum L. or Lycium chinense Mill.	9606.ENSP00000262186	ENSP00000262186	Q12809
2	Gou Qi	FIDOCHXHMJHKRW-OULFJTEQSA-N	23337	Gou Qi	Lycium barbarum L. or Lycium chinense Mill.	9606.ENSP00000262186	ENSP00000262186	Q12809
2	Gou Qi	FIDOCHXHMJHKRW-QVDNLYELSA-N	23337	Gou Qi	Lycium barbarum L. or Lycium chinense Mill.	9606.ENSP00000262186	ENSP00000262186	Q12809
2	Gou Qi	FIDOCHXHMJHKRW-VHQVDBNASA-N	441737	Gou Qi	Lycium barbarum L. or Lycium chinense Mill.	9606.ENSP00000262186	ENSP00000262186	Q12809
2	Gou Qi	FIDOCHXHMJHKRW-WNDRHIBVSA-N	23337	Gou Qi	Lycium barbarum L. or Lycium chinense Mill.	9606.ENSP00000262186	ENSP00000262186	Q12809
2	Gan Cao	KMAKOBLIOCQGJP-UHFFFAOYSA-N	69867	Gan Cao	Glycyrrhiza uralensis Fisch. ex DC.	9606.ENSP00000363822	ENSP00000363822	P10275
4	Gan Cao	KMAKOBLIOCQGJP-UHFFFAOYSA-N	69867	Gan Cao	Glycyrrhiza uralensis Fisch. ex DC.	9606.ENSP00000363822	ENSP00000363822	P10275
6	Gan Cao	KMAKOBLIOCQGJP-UHFFFAOYSA-N	69867	Gan Cao	Glycyrrhiza uralensis Fisch. ex DC.	9606.ENSP00000363822	ENSP00000363822	P10275
4	Da Zao	SEOVTRFCIGRIMH-UHFFFAOYSA-N	801	Da Zao	Zizyphus jujuba Mill.	9606.ENSP00000231487	ENSP00000231487	P63208
4	Da Zao	SEOVTRFCIGRIMH-UHFFFAOYSA-N	801	Da Zao	Zizyphus jujuba Mill.	9606.ENSP00000247970	ENSP00000247970	Q13526
4	Da Zao	SEOVTRFCIGRIMH-UHFFFAOYSA-N	801	Da Zao	Zizyphus jujuba Mill.	9606.ENSP00000317842	ENSP00000317842	O00748
4	Da Zao	SEOVTRFCIGRIMH-UHFFFAOYSA-N	801	Da Zao	Zizyphus jujuba Mill.	9606.ENSP00000345774	ENSP00000345774	P51648
4	Da Zao	SEOVTRFCIGRIMH-UHFFFAOYSA-N	801	Da Zao	Zizyphus jujuba Mill.	9606.ENSP00000353720	ENSP00000353720	P23141
4	Da Zao	SEOVTRFCIGRIMH-UHFFFAOYSA-N	801	Da Zao	Zizyphus jujuba Mill.	9606.ENSP00000356988	ENSP00000356988	Q86X76
4	Da Zao	SEOVTRFCIGRIMH-UHFFFAOYSA-N	801	Da Zao	Zizyphus jujuba Mill.	9606.ENSP00000377696	ENSP00000377696	Q9NQR4
4	Da Zao	SEOVTRFCIGRIMH-UHFFFAOYSA-N	801	Da Zao	Zizyphus jujuba Mill.	9606.ENSP00000428864	ENSP00000428864	Q6NT32
4	Da Zao	SEOVTRFCIGRIMH-UHFFFAOYSA-N	801	Da Zao	Zizyphus jujuba Mill.	9606.ENSP00000444052	ENSP00000444052	Q5XG92
4	Sha Ren	PEDCQBHIVMGVHV-UHFFFAOYSA-N	753	Sha Ren	Amomum villosum Lour. or Amomum villosum var. xanthioides (Wall. ex Baker) T.L.Wu & S.J.Chen or Amomum longiligulare T.L. Wu	9606.ENSP00000219919	ENSP00000219919	O43315
4	Sha Ren	PEDCQBHIVMGVHV-UHFFFAOYSA-N	753	Sha Ren	Amomum villosum Lour. or Amomum villosum var. xanthioides (Wall. ex Baker) T.L.Wu & S.J.Chen or Amomum longiligulare T.L. Wu	9606.ENSP00000244289	ENSP00000244289	Q05469
4	Sha Ren	PEDCQBHIVMGVHV-UHFFFAOYSA-N	753	Sha Ren	Amomum villosum Lour. or Amomum villosum var. xanthioides (Wall. ex Baker) T.L.Wu & S.J.Chen or Amomum longiligulare T.L. Wu	9606.ENSP00000264663	ENSP00000264663	Q13423
4	Sha Ren	PEDCQBHIVMGVHV-UHFFFAOYSA-N	753	Sha Ren	Amomum villosum Lour. or Amomum villosum var. xanthioides (Wall. ex Baker) T.L.Wu & S.J.Chen or Amomum longiligulare T.L. Wu	9606.ENSP00000265052	ENSP00000265052	A0A0C4DFN3
4	Sha Ren	PEDCQBHIVMGVHV-UHFFFAOYSA-N	753	Sha Ren	Amomum villosum Lour. or Amomum villosum var. xanthioides (Wall. ex Baker) T.L.Wu & S.J.Chen or Amomum longiligulare T.L. Wu	9606.ENSP00000265052	ENSP00000265052	Q99685
4	Sha Ren	PEDCQBHIVMGVHV-UHFFFAOYSA-N	753	Sha Ren	Amomum villosum Lour. or Amomum villosum var. xanthioides (Wall. ex Baker) T.L.Wu & S.J.Chen or Amomum longiligulare T.L. Wu	9606.ENSP00000285930	ENSP00000285930	P15121
4	Sha Ren	PEDCQBHIVMGVHV-UHFFFAOYSA-N	753	Sha Ren	Amomum villosum Lour. or Amomum villosum var. xanthioides (Wall. ex Baker) T.L.Wu & S.J.Chen or Amomum longiligulare T.L. Wu	9606.ENSP00000297988	ENSP00000297988	O14520
4	Sha Ren	PEDCQBHIVMGVHV-UHFFFAOYSA-N	753	Sha Ren	Amomum villosum Lour. or Amomum villosum var. xanthioides (Wall. ex Baker) T.L.Wu & S.J.Chen or Amomum longiligulare T.L. Wu	9606.ENSP00000297991	ENSP00000297991	Q92482
4	Sha Ren	PEDCQBHIVMGVHV-UHFFFAOYSA-N	753	Sha Ren	Amomum villosum Lour. or Amomum villosum var. xanthioides (Wall. ex Baker) T.L.Wu & S.J.Chen or Amomum longiligulare T.L. Wu	9606.ENSP00000358223	ENSP00000358223	P16233
4	Sha Ren	PEDCQBHIVMGVHV-UHFFFAOYSA-N	753	Sha Ren	Amomum villosum Lour. or Amomum villosum var. xanthioides (Wall. ex Baker) T.L.Wu & S.J.Chen or Amomum longiligulare T.L. Wu	9606.ENSP00000368727	ENSP00000368727	P47989
2	Chai Hu	ISWSIDIOOBJBQZ-UHFFFAOYSA-N	996	Chai Hu	Bupleurum chinense DC.	9606.ENSP00000304845	ENSP00000304845	P22309
2	Chai Hu	ISWSIDIOOBJBQZ-UHFFFAOYSA-N	996	Chai Hu	Bupleurum chinense DC.	9606.ENSP00000338742	ENSP00000338742	P50226
2	Chai Hu	ISWSIDIOOBJBQZ-UHFFFAOYSA-N	996	Chai Hu	Bupleurum chinense DC.	9606.ENSP00000352319	ENSP00000352319	P54793
2	Chai Hu	ISWSIDIOOBJBQZ-UHFFFAOYSA-N	996	Chai Hu	Bupleurum chinense DC.	9606.ENSP00000369346	ENSP00000369346	Q6UWY0
2	Chai Hu	ISWSIDIOOBJBQZ-UHFFFAOYSA-N	996	Chai Hu	Bupleurum chinense DC.	9606.ENSP00000370526	ENSP00000370526	P51690
2	Chai Hu	ISWSIDIOOBJBQZ-UHFFFAOYSA-N	996	Chai Hu	Bupleurum chinense DC.	9606.ENSP00000370546	ENSP00000370546	P51689
2	Chai Hu	ISWSIDIOOBJBQZ-UHFFFAOYSA-N	996	Chai Hu	Bupleurum chinense DC.	9606.ENSP00000407193	ENSP00000407193	Q96EG1
2	Dang Gui	ISWSIDIOOBJBQZ-UHFFFAOYSA-N	996	Dang Gui	Angelica sinensis (Oliv.) Diels	9606.ENSP00000304845	ENSP00000304845	P22309
2	Dang Gui	ISWSIDIOOBJBQZ-UHFFFAOYSA-N	996	Dang Gui	Angelica sinensis (Oliv.) Diels	9606.ENSP00000338742	ENSP00000338742	P50226
2	Dang Gui	ISWSIDIOOBJBQZ-UHFFFAOYSA-N	996	Dang Gui	Angelica sinensis (Oliv.) Diels	9606.ENSP00000352319	ENSP00000352319	P54793
2	Dang Gui	ISWSIDIOOBJBQZ-UHFFFAOYSA-N	996	Dang Gui	Angelica sinensis (Oliv.) Diels	9606.ENSP00000369346	ENSP00000369346	Q6UWY0
2	Dang Gui	ISWSIDIOOBJBQZ-UHFFFAOYSA-N	996	Dang Gui	Angelica sinensis (Oliv.) Diels	9606.ENSP00000370526	ENSP00000370526	P51690
2	Dang Gui	ISWSIDIOOBJBQZ-UHFFFAOYSA-N	996	Dang Gui	Angelica sinensis (Oliv.) Diels	9606.ENSP00000370546	ENSP00000370546	P51689
2	Dang Gui	ISWSIDIOOBJBQZ-UHFFFAOYSA-N	996	Dang Gui	Angelica sinensis (Oliv.) Diels	9606.ENSP00000407193	ENSP00000407193	Q96EG1
4	Jie Geng	ISWSIDIOOBJBQZ-UHFFFAOYSA-N	996	Jie Geng	Platycodon grandiflorus (Jacq.) A.DC.	9606.ENSP00000304845	ENSP00000304845	P22309
4	Jie Geng	ISWSIDIOOBJBQZ-UHFFFAOYSA-N	996	Jie Geng	Platycodon grandiflorus (Jacq.) A.DC.	9606.ENSP00000338742	ENSP00000338742	P50226
4	Jie Geng	ISWSIDIOOBJBQZ-UHFFFAOYSA-N	996	Jie Geng	Platycodon grandiflorus (Jacq.) A.DC.	9606.ENSP00000352319	ENSP00000352319	P54793
4	Jie Geng	ISWSIDIOOBJBQZ-UHFFFAOYSA-N	996	Jie Geng	Platycodon grandiflorus (Jacq.) A.DC.	9606.ENSP00000369346	ENSP00000369346	Q6UWY0
4	Jie Geng	ISWSIDIOOBJBQZ-UHFFFAOYSA-N	996	Jie Geng	Platycodon grandiflorus (Jacq.) A.DC.	9606.ENSP00000370526	ENSP00000370526	P51690
4	Jie Geng	ISWSIDIOOBJBQZ-UHFFFAOYSA-N	996	Jie Geng	Platycodon grandiflorus (Jacq.) A.DC.	9606.ENSP00000370546	ENSP00000370546	P51689
4	Jie Geng	ISWSIDIOOBJBQZ-UHFFFAOYSA-N	996	Jie Geng	Platycodon grandiflorus (Jacq.) A.DC.	9606.ENSP00000407193	ENSP00000407193	Q96EG1
4	Shan Yao	OSELKOCHBMDKEJ-WGMIZEQOSA-N	5281326	Shan Yao	Dioscorea oppositifolia L.	9606.ENSP00000347717	ENSP00000347717	Q9UBM7
4	Shan Yao	OSELKOCHBMDKEJ-WGMIZEQOSA-N	5281326	Shan Yao	Dioscorea oppositifolia L.	9606.ENSP00000360316	ENSP00000360316	Q15392
2	Gan Jiang	HUOOMAOYXQFIDQ-UHFFFAOYSA-N	5318569	Gan Jiang	Zingiber officinale Roscoe	9606.ENSP00000361405	ENSP00000361405	P14780
2	Gan Jiang	YGHRJJRRZDOVPD-UHFFFAOYSA-N	11552	Gan Jiang	Zingiber officinale Roscoe	9606.ENSP00000306606	ENSP00000306606	P00325
2	Gan Jiang	YGHRJJRRZDOVPD-UHFFFAOYSA-N	11552	Gan Jiang	Zingiber officinale Roscoe	9606.ENSP00000378359	ENSP00000378359	P28332
4	Chen Pi	LBKFGYZQBSGRHY-UHFFFAOYSA-N	12575	Chen Pi	Citrus reticulata Blanco	9606.ENSP00000354511	ENSP00000354511	P21964
3	Huang Lian	JVTZFYYHCGSXJV-UHFFFAOYSA-N	12127	Huang Lian	Coptis chinensis Franch. or Coptis deltoidea C.Y.Cheng & P.K.Hsiao or Coptis teeta Wall.	9606.ENSP00000363832	ENSP00000363832	Q06278
1	Dan Shen	HNDVDQJCIGZPNO-YFKPBYRVSA-N	6274	Dan Shen	Salvia miltiorrhiza Bunge	9606.ENSP00000227880	ENSP00000227880	Q8IY34
1	Dan Shen	HNDVDQJCIGZPNO-YFKPBYRVSA-N	6274	Dan Shen	Salvia miltiorrhiza Bunge	9606.ENSP00000230771	ENSP00000230771	P49590
1	Dan Shen	HNDVDQJCIGZPNO-YFKPBYRVSA-N	6274	Dan Shen	Salvia miltiorrhiza Bunge	9606.ENSP00000261208	ENSP00000261208	P42357
1	Dan Shen	HNDVDQJCIGZPNO-YFKPBYRVSA-N	6274	Dan Shen	Salvia miltiorrhiza Bunge	9606.ENSP00000267845	ENSP00000267845	P19113
1	Dan Shen	HNDVDQJCIGZPNO-YFKPBYRVSA-N	6274	Dan Shen	Salvia miltiorrhiza Bunge	9606.ENSP00000344818	ENSP00000344818	P0CG48
1	Dan Shen	HNDVDQJCIGZPNO-YFKPBYRVSA-N	6274	Dan Shen	Salvia miltiorrhiza Bunge	9606.ENSP00000351682	ENSP00000351682	Q96KN2
1	Dan Shen	HNDVDQJCIGZPNO-YFKPBYRVSA-N	6274	Dan Shen	Salvia miltiorrhiza Bunge	9606.ENSP00000357981	ENSP00000357981	P25774
1	Dan Shen	HNDVDQJCIGZPNO-YFKPBYRVSA-N	6274	Dan Shen	Salvia miltiorrhiza Bunge	9606.ENSP00000425634	ENSP00000425634	P12081
2	Bai Zhu	HNDVDQJCIGZPNO-YFKPBYRVSA-N	6274	Bai Zhu	Atractylodes macrocephala Koidz.	9606.ENSP00000227880	ENSP00000227880	Q8IY34
2	Bai Zhu	HNDVDQJCIGZPNO-YFKPBYRVSA-N	6274	Bai Zhu	Atractylodes macrocephala Koidz.	9606.ENSP00000230771	ENSP00000230771	P49590
2	Bai Zhu	HNDVDQJCIGZPNO-YFKPBYRVSA-N	6274	Bai Zhu	Atractylodes macrocephala Koidz.	9606.ENSP00000261208	ENSP00000261208	P42357
2	Bai Zhu	HNDVDQJCIGZPNO-YFKPBYRVSA-N	6274	Bai Zhu	Atractylodes macrocephala Koidz.	9606.ENSP00000267845	ENSP00000267845	P19113
2	Bai Zhu	HNDVDQJCIGZPNO-YFKPBYRVSA-N	6274	Bai Zhu	Atractylodes macrocephala Koidz.	9606.ENSP00000344818	ENSP00000344818	P0CG48
2	Bai Zhu	HNDVDQJCIGZPNO-YFKPBYRVSA-N	6274	Bai Zhu	Atractylodes macrocephala Koidz.	9606.ENSP00000351682	ENSP00000351682	Q96KN2
2	Bai Zhu	HNDVDQJCIGZPNO-YFKPBYRVSA-N	6274	Bai Zhu	Atractylodes macrocephala Koidz.	9606.ENSP00000357981	ENSP00000357981	P25774
2	Bai Zhu	HNDVDQJCIGZPNO-YFKPBYRVSA-N	6274	Bai Zhu	Atractylodes macrocephala Koidz.	9606.ENSP00000425634	ENSP00000425634	P12081
4	Ban Xia	HNDVDQJCIGZPNO-YFKPBYRVSA-N	6274	Ban Xia	Pinellia ternata (Thunb.) Makino	9606.ENSP00000227880	ENSP00000227880	Q8IY34
4	Ban Xia	HNDVDQJCIGZPNO-YFKPBYRVSA-N	6274	Ban Xia	Pinellia ternata (Thunb.) Makino	9606.ENSP00000230771	ENSP00000230771	P49590
4	Ban Xia	HNDVDQJCIGZPNO-YFKPBYRVSA-N	6274	Ban Xia	Pinellia ternata (Thunb.) Makino	9606.ENSP00000261208	ENSP00000261208	P42357
4	Ban Xia	HNDVDQJCIGZPNO-YFKPBYRVSA-N	6274	Ban Xia	Pinellia ternata (Thunb.) Makino	9606.ENSP00000267845	ENSP00000267845	P19113
4	Ban Xia	HNDVDQJCIGZPNO-YFKPBYRVSA-N	6274	Ban Xia	Pinellia ternata (Thunb.) Makino	9606.ENSP00000344818	ENSP00000344818	P0CG48
4	Ban Xia	HNDVDQJCIGZPNO-YFKPBYRVSA-N	6274	Ban Xia	Pinellia ternata (Thunb.) Makino	9606.ENSP00000351682	ENSP00000351682	Q96KN2
4	Ban Xia	HNDVDQJCIGZPNO-YFKPBYRVSA-N	6274	Ban Xia	Pinellia ternata (Thunb.) Makino	9606.ENSP00000357981	ENSP00000357981	P25774
4	Ban Xia	HNDVDQJCIGZPNO-YFKPBYRVSA-N	6274	Ban Xia	Pinellia ternata (Thunb.) Makino	9606.ENSP00000425634	ENSP00000425634	P12081
4	Shan Yao	HNDVDQJCIGZPNO-YFKPBYRVSA-N	6274	Shan Yao	Dioscorea oppositifolia L.	9606.ENSP00000227880	ENSP00000227880	Q8IY34
4	Shan Yao	HNDVDQJCIGZPNO-YFKPBYRVSA-N	6274	Shan Yao	Dioscorea oppositifolia L.	9606.ENSP00000230771	ENSP00000230771	P49590
4	Shan Yao	HNDVDQJCIGZPNO-YFKPBYRVSA-N	6274	Shan Yao	Dioscorea oppositifolia L.	9606.ENSP00000261208	ENSP00000261208	P42357
4	Shan Yao	HNDVDQJCIGZPNO-YFKPBYRVSA-N	6274	Shan Yao	Dioscorea oppositifolia L.	9606.ENSP00000267845	ENSP00000267845	P19113
4	Shan Yao	HNDVDQJCIGZPNO-YFKPBYRVSA-N	6274	Shan Yao	Dioscorea oppositifolia L.	9606.ENSP00000344818	ENSP00000344818	P0CG48
4	Shan Yao	HNDVDQJCIGZPNO-YFKPBYRVSA-N	6274	Shan Yao	Dioscorea oppositifolia L.	9606.ENSP00000351682	ENSP00000351682	Q96KN2
4	Shan Yao	HNDVDQJCIGZPNO-YFKPBYRVSA-N	6274	Shan Yao	Dioscorea oppositifolia L.	9606.ENSP00000357981	ENSP00000357981	P25774
4	Shan Yao	HNDVDQJCIGZPNO-YFKPBYRVSA-N	6274	Shan Yao	Dioscorea oppositifolia L.	9606.ENSP00000425634	ENSP00000425634	P12081
4	Bai Zhu	HNDVDQJCIGZPNO-YFKPBYRVSA-N	6274	Bai Zhu	Atractylodes macrocephala Koidz.	9606.ENSP00000227880	ENSP00000227880	Q8IY34
4	Bai Zhu	HNDVDQJCIGZPNO-YFKPBYRVSA-N	6274	Bai Zhu	Atractylodes macrocephala Koidz.	9606.ENSP00000230771	ENSP00000230771	P49590
4	Bai Zhu	HNDVDQJCIGZPNO-YFKPBYRVSA-N	6274	Bai Zhu	Atractylodes macrocephala Koidz.	9606.ENSP00000261208	ENSP00000261208	P42357
4	Bai Zhu	HNDVDQJCIGZPNO-YFKPBYRVSA-N	6274	Bai Zhu	Atractylodes macrocephala Koidz.	9606.ENSP00000267845	ENSP00000267845	P19113
4	Bai Zhu	HNDVDQJCIGZPNO-YFKPBYRVSA-N	6274	Bai Zhu	Atractylodes macrocephala Koidz.	9606.ENSP00000344818	ENSP00000344818	P0CG48
4	Bai Zhu	HNDVDQJCIGZPNO-YFKPBYRVSA-N	6274	Bai Zhu	Atractylodes macrocephala Koidz.	9606.ENSP00000351682	ENSP00000351682	Q96KN2
4	Bai Zhu	HNDVDQJCIGZPNO-YFKPBYRVSA-N	6274	Bai Zhu	Atractylodes macrocephala Koidz.	9606.ENSP00000357981	ENSP00000357981	P25774
4	Bai Zhu	HNDVDQJCIGZPNO-YFKPBYRVSA-N	6274	Bai Zhu	Atractylodes macrocephala Koidz.	9606.ENSP00000425634	ENSP00000425634	P12081
1	Dan Shen	ODKSFYDXXFIFQN-BYPYZUCNSA-N	6322	Dan Shen	Salvia miltiorrhiza Bunge	9606.ENSP00000253004	ENSP00000253004	P00966
1	Dan Shen	ODKSFYDXXFIFQN-BYPYZUCNSA-N	6322	Dan Shen	Salvia miltiorrhiza Bunge	9606.ENSP00000261783	ENSP00000261783	P78540
1	Dan Shen	ODKSFYDXXFIFQN-BYPYZUCNSA-N	6322	Dan Shen	Salvia miltiorrhiza Bunge	9606.ENSP00000293404	ENSP00000293404	Q8N159
1	Dan Shen	ODKSFYDXXFIFQN-BYPYZUCNSA-N	6322	Dan Shen	Salvia miltiorrhiza Bunge	9606.ENSP00000297494	ENSP00000297494	P29474
1	Dan Shen	ODKSFYDXXFIFQN-BYPYZUCNSA-N	6322	Dan Shen	Salvia miltiorrhiza Bunge	9606.ENSP00000327251	ENSP00000327251	P35228
1	Dan Shen	ODKSFYDXXFIFQN-BYPYZUCNSA-N	6322	Dan Shen	Salvia miltiorrhiza Bunge	9606.ENSP00000379895	ENSP00000379895	P50440
1	Dan Shen	ODKSFYDXXFIFQN-BYPYZUCNSA-N	6322	Dan Shen	Salvia miltiorrhiza Bunge	9606.ENSP00000387662	ENSP00000387662	P01275
2	Bai Zhu	ODKSFYDXXFIFQN-BYPYZUCNSA-N	6322	Bai Zhu	Atractylodes macrocephala Koidz.	9606.ENSP00000253004	ENSP00000253004	P00966
2	Bai Zhu	ODKSFYDXXFIFQN-BYPYZUCNSA-N	6322	Bai Zhu	Atractylodes macrocephala Koidz.	9606.ENSP00000261783	ENSP00000261783	P78540
2	Bai Zhu	ODKSFYDXXFIFQN-BYPYZUCNSA-N	6322	Bai Zhu	Atractylodes macrocephala Koidz.	9606.ENSP00000293404	ENSP00000293404	Q8N159
2	Bai Zhu	ODKSFYDXXFIFQN-BYPYZUCNSA-N	6322	Bai Zhu	Atractylodes macrocephala Koidz.	9606.ENSP00000297494	ENSP00000297494	P29474
2	Bai Zhu	ODKSFYDXXFIFQN-BYPYZUCNSA-N	6322	Bai Zhu	Atractylodes macrocephala Koidz.	9606.ENSP00000327251	ENSP00000327251	P35228
2	Bai Zhu	ODKSFYDXXFIFQN-BYPYZUCNSA-N	6322	Bai Zhu	Atractylodes macrocephala Koidz.	9606.ENSP00000379895	ENSP00000379895	P50440
2	Bai Zhu	ODKSFYDXXFIFQN-BYPYZUCNSA-N	6322	Bai Zhu	Atractylodes macrocephala Koidz.	9606.ENSP00000387662	ENSP00000387662	P01275
4	Ban Xia	ODKSFYDXXFIFQN-BYPYZUCNSA-N	6322	Ban Xia	Pinellia ternata (Thunb.) Makino	9606.ENSP00000253004	ENSP00000253004	P00966
4	Ban Xia	ODKSFYDXXFIFQN-BYPYZUCNSA-N	6322	Ban Xia	Pinellia ternata (Thunb.) Makino	9606.ENSP00000261783	ENSP00000261783	P78540
4	Ban Xia	ODKSFYDXXFIFQN-BYPYZUCNSA-N	6322	Ban Xia	Pinellia ternata (Thunb.) Makino	9606.ENSP00000293404	ENSP00000293404	Q8N159
4	Ban Xia	ODKSFYDXXFIFQN-BYPYZUCNSA-N	6322	Ban Xia	Pinellia ternata (Thunb.) Makino	9606.ENSP00000297494	ENSP00000297494	P29474
4	Ban Xia	ODKSFYDXXFIFQN-BYPYZUCNSA-N	6322	Ban Xia	Pinellia ternata (Thunb.) Makino	9606.ENSP00000327251	ENSP00000327251	P35228
4	Ban Xia	ODKSFYDXXFIFQN-BYPYZUCNSA-N	6322	Ban Xia	Pinellia ternata (Thunb.) Makino	9606.ENSP00000379895	ENSP00000379895	P50440
4	Ban Xia	ODKSFYDXXFIFQN-BYPYZUCNSA-N	6322	Ban Xia	Pinellia ternata (Thunb.) Makino	9606.ENSP00000387662	ENSP00000387662	P01275
4	Shan Yao	ODKSFYDXXFIFQN-BYPYZUCNSA-N	6322	Shan Yao	Dioscorea oppositifolia L.	9606.ENSP00000253004	ENSP00000253004	P00966
4	Shan Yao	ODKSFYDXXFIFQN-BYPYZUCNSA-N	6322	Shan Yao	Dioscorea oppositifolia L.	9606.ENSP00000261783	ENSP00000261783	P78540
4	Shan Yao	ODKSFYDXXFIFQN-BYPYZUCNSA-N	6322	Shan Yao	Dioscorea oppositifolia L.	9606.ENSP00000293404	ENSP00000293404	Q8N159
4	Shan Yao	ODKSFYDXXFIFQN-BYPYZUCNSA-N	6322	Shan Yao	Dioscorea oppositifolia L.	9606.ENSP00000297494	ENSP00000297494	P29474
4	Shan Yao	ODKSFYDXXFIFQN-BYPYZUCNSA-N	6322	Shan Yao	Dioscorea oppositifolia L.	9606.ENSP00000327251	ENSP00000327251	P35228
4	Shan Yao	ODKSFYDXXFIFQN-BYPYZUCNSA-N	6322	Shan Yao	Dioscorea oppositifolia L.	9606.ENSP00000379895	ENSP00000379895	P50440
4	Shan Yao	ODKSFYDXXFIFQN-BYPYZUCNSA-N	6322	Shan Yao	Dioscorea oppositifolia L.	9606.ENSP00000387662	ENSP00000387662	P01275
4	Bai Zhu	ODKSFYDXXFIFQN-BYPYZUCNSA-N	6322	Bai Zhu	Atractylodes macrocephala Koidz.	9606.ENSP00000253004	ENSP00000253004	P00966
4	Bai Zhu	ODKSFYDXXFIFQN-BYPYZUCNSA-N	6322	Bai Zhu	Atractylodes macrocephala Koidz.	9606.ENSP00000261783	ENSP00000261783	P78540
4	Bai Zhu	ODKSFYDXXFIFQN-BYPYZUCNSA-N	6322	Bai Zhu	Atractylodes macrocephala Koidz.	9606.ENSP00000293404	ENSP00000293404	Q8N159
4	Bai Zhu	ODKSFYDXXFIFQN-BYPYZUCNSA-N	6322	Bai Zhu	Atractylodes macrocephala Koidz.	9606.ENSP00000297494	ENSP00000297494	P29474
4	Bai Zhu	ODKSFYDXXFIFQN-BYPYZUCNSA-N	6322	Bai Zhu	Atractylodes macrocephala Koidz.	9606.ENSP00000327251	ENSP00000327251	P35228
4	Bai Zhu	ODKSFYDXXFIFQN-BYPYZUCNSA-N	6322	Bai Zhu	Atractylodes macrocephala Koidz.	9606.ENSP00000379895	ENSP00000379895	P50440
4	Bai Zhu	ODKSFYDXXFIFQN-BYPYZUCNSA-N	6322	Bai Zhu	Atractylodes macrocephala Koidz.	9606.ENSP00000387662	ENSP00000387662	P01275
4	Sha Ren	OWBTYPJTUOEWEK-IMJSIDKUSA-N	439888	Sha Ren	Amomum villosum Lour. or Amomum villosum var. xanthioides (Wall. ex Baker) T.L.Wu & S.J.Chen or Amomum longiligulare T.L. Wu	9606.ENSP00000309591	ENSP00000309591	P17612
1	Dan Shen	AGPKZVBTJJNPAG-WHFBIAKZSA-N	6306	Dan Shen	Salvia miltiorrhiza Bunge	9606.ENSP00000261783	ENSP00000261783	P78540
1	Dan Shen	AGPKZVBTJJNPAG-WHFBIAKZSA-N	6306	Dan Shen	Salvia miltiorrhiza Bunge	9606.ENSP00000278426	ENSP00000278426	O75387
1	Dan Shen	AGPKZVBTJJNPAG-WHFBIAKZSA-N	6306	Dan Shen	Salvia miltiorrhiza Bunge	9606.ENSP00000322991	ENSP00000322991	O15382
1	Dan Shen	AGPKZVBTJJNPAG-WHFBIAKZSA-N	6306	Dan Shen	Salvia miltiorrhiza Bunge	9606.ENSP00000377954	ENSP00000377954	Q9P2J5
1	Dan Shen	AGPKZVBTJJNPAG-WHFBIAKZSA-N	6306	Dan Shen	Salvia miltiorrhiza Bunge	9606.ENSP00000399168	ENSP00000399168	P01889
1	Dan Shen	AGPKZVBTJJNPAG-WHFBIAKZSA-N	6306	Dan Shen	Salvia miltiorrhiza Bunge	9606.ENSP00000443459	ENSP00000443459	P54687
2	Bai Zhu	AGPKZVBTJJNPAG-WHFBIAKZSA-N	6306	Bai Zhu	Atractylodes macrocephala Koidz.	9606.ENSP00000261783	ENSP00000261783	P78540
2	Bai Zhu	AGPKZVBTJJNPAG-WHFBIAKZSA-N	6306	Bai Zhu	Atractylodes macrocephala Koidz.	9606.ENSP00000278426	ENSP00000278426	O75387
2	Bai Zhu	AGPKZVBTJJNPAG-WHFBIAKZSA-N	6306	Bai Zhu	Atractylodes macrocephala Koidz.	9606.ENSP00000322991	ENSP00000322991	O15382
2	Bai Zhu	AGPKZVBTJJNPAG-WHFBIAKZSA-N	6306	Bai Zhu	Atractylodes macrocephala Koidz.	9606.ENSP00000377954	ENSP00000377954	Q9P2J5
2	Bai Zhu	AGPKZVBTJJNPAG-WHFBIAKZSA-N	6306	Bai Zhu	Atractylodes macrocephala Koidz.	9606.ENSP00000399168	ENSP00000399168	P01889
2	Bai Zhu	AGPKZVBTJJNPAG-WHFBIAKZSA-N	6306	Bai Zhu	Atractylodes macrocephala Koidz.	9606.ENSP00000443459	ENSP00000443459	P54687
4	Ban Xia	AGPKZVBTJJNPAG-WHFBIAKZSA-N	6306	Ban Xia	Pinellia ternata (Thunb.) Makino	9606.ENSP00000261783	ENSP00000261783	P78540
4	Ban Xia	AGPKZVBTJJNPAG-WHFBIAKZSA-N	6306	Ban Xia	Pinellia ternata (Thunb.) Makino	9606.ENSP00000278426	ENSP00000278426	O75387
4	Ban Xia	AGPKZVBTJJNPAG-WHFBIAKZSA-N	6306	Ban Xia	Pinellia ternata (Thunb.) Makino	9606.ENSP00000322991	ENSP00000322991	O15382
4	Ban Xia	AGPKZVBTJJNPAG-WHFBIAKZSA-N	6306	Ban Xia	Pinellia ternata (Thunb.) Makino	9606.ENSP00000377954	ENSP00000377954	Q9P2J5
4	Ban Xia	AGPKZVBTJJNPAG-WHFBIAKZSA-N	6306	Ban Xia	Pinellia ternata (Thunb.) Makino	9606.ENSP00000399168	ENSP00000399168	P01889
4	Ban Xia	AGPKZVBTJJNPAG-WHFBIAKZSA-N	6306	Ban Xia	Pinellia ternata (Thunb.) Makino	9606.ENSP00000443459	ENSP00000443459	P54687
4	Shan Yao	AGPKZVBTJJNPAG-WHFBIAKZSA-N	6306	Shan Yao	Dioscorea oppositifolia L.	9606.ENSP00000261783	ENSP00000261783	P78540
4	Shan Yao	AGPKZVBTJJNPAG-WHFBIAKZSA-N	6306	Shan Yao	Dioscorea oppositifolia L.	9606.ENSP00000278426	ENSP00000278426	O75387
4	Shan Yao	AGPKZVBTJJNPAG-WHFBIAKZSA-N	6306	Shan Yao	Dioscorea oppositifolia L.	9606.ENSP00000322991	ENSP00000322991	O15382
4	Shan Yao	AGPKZVBTJJNPAG-WHFBIAKZSA-N	6306	Shan Yao	Dioscorea oppositifolia L.	9606.ENSP00000377954	ENSP00000377954	Q9P2J5
4	Shan Yao	AGPKZVBTJJNPAG-WHFBIAKZSA-N	6306	Shan Yao	Dioscorea oppositifolia L.	9606.ENSP00000399168	ENSP00000399168	P01889
4	Shan Yao	AGPKZVBTJJNPAG-WHFBIAKZSA-N	6306	Shan Yao	Dioscorea oppositifolia L.	9606.ENSP00000443459	ENSP00000443459	P54687
4	Jie Geng	AGPKZVBTJJNPAG-WHFBIAKZSA-N	6306	Jie Geng	Platycodon grandiflorus (Jacq.) A.DC.	9606.ENSP00000261783	ENSP00000261783	P78540
4	Jie Geng	AGPKZVBTJJNPAG-WHFBIAKZSA-N	6306	Jie Geng	Platycodon grandiflorus (Jacq.) A.DC.	9606.ENSP00000278426	ENSP00000278426	O75387
4	Jie Geng	AGPKZVBTJJNPAG-WHFBIAKZSA-N	6306	Jie Geng	Platycodon grandiflorus (Jacq.) A.DC.	9606.ENSP00000322991	ENSP00000322991	O15382
4	Jie Geng	AGPKZVBTJJNPAG-WHFBIAKZSA-N	6306	Jie Geng	Platycodon grandiflorus (Jacq.) A.DC.	9606.ENSP00000377954	ENSP00000377954	Q9P2J5
4	Jie Geng	AGPKZVBTJJNPAG-WHFBIAKZSA-N	6306	Jie Geng	Platycodon grandiflorus (Jacq.) A.DC.	9606.ENSP00000399168	ENSP00000399168	P01889
4	Jie Geng	AGPKZVBTJJNPAG-WHFBIAKZSA-N	6306	Jie Geng	Platycodon grandiflorus (Jacq.) A.DC.	9606.ENSP00000443459	ENSP00000443459	P54687
4	Bai Zhu	AGPKZVBTJJNPAG-WHFBIAKZSA-N	6306	Bai Zhu	Atractylodes macrocephala Koidz.	9606.ENSP00000261783	ENSP00000261783	P78540
4	Bai Zhu	AGPKZVBTJJNPAG-WHFBIAKZSA-N	6306	Bai Zhu	Atractylodes macrocephala Koidz.	9606.ENSP00000278426	ENSP00000278426	O75387
4	Bai Zhu	AGPKZVBTJJNPAG-WHFBIAKZSA-N	6306	Bai Zhu	Atractylodes macrocephala Koidz.	9606.ENSP00000322991	ENSP00000322991	O15382
4	Bai Zhu	AGPKZVBTJJNPAG-WHFBIAKZSA-N	6306	Bai Zhu	Atractylodes macrocephala Koidz.	9606.ENSP00000377954	ENSP00000377954	Q9P2J5
4	Bai Zhu	AGPKZVBTJJNPAG-WHFBIAKZSA-N	6306	Bai Zhu	Atractylodes macrocephala Koidz.	9606.ENSP00000399168	ENSP00000399168	P01889
4	Bai Zhu	AGPKZVBTJJNPAG-WHFBIAKZSA-N	6306	Bai Zhu	Atractylodes macrocephala Koidz.	9606.ENSP00000443459	ENSP00000443459	P54687
2	Chai Hu	XMGQYMWWDOXHJM-SNVBAGLBSA-N	439250	Chai Hu	Bupleurum chinense DC.	9606.ENSP00000260682	ENSP00000260682	P11712
2	Chai Hu	XMGQYMWWDOXHJM-SNVBAGLBSA-N	439250	Chai Hu	Bupleurum chinense DC.	9606.ENSP00000360372	ENSP00000360372	P33261
2	Bo He	XMGQYMWWDOXHJM-SNVBAGLBSA-N	439250	Bo He	Mentha canadensis L.	9606.ENSP00000260682	ENSP00000260682	P11712
2	Bo He	XMGQYMWWDOXHJM-SNVBAGLBSA-N	439250	Bo He	Mentha canadensis L.	9606.ENSP00000360372	ENSP00000360372	P33261
4	Sha Ren	XMGQYMWWDOXHJM-SNVBAGLBSA-N	439250	Sha Ren	Amomum villosum Lour. or Amomum villosum var. xanthioides (Wall. ex Baker) T.L.Wu & S.J.Chen or Amomum longiligulare T.L. Wu	9606.ENSP00000260682	ENSP00000260682	P11712
4	Sha Ren	XMGQYMWWDOXHJM-SNVBAGLBSA-N	439250	Sha Ren	Amomum villosum Lour. or Amomum villosum var. xanthioides (Wall. ex Baker) T.L.Wu & S.J.Chen or Amomum longiligulare T.L. Wu	9606.ENSP00000360372	ENSP00000360372	P33261
6	Chuan Xiong	XMGQYMWWDOXHJM-SNVBAGLBSA-N	439250	Chuan Xiong	Conioselinum anthriscoides 'Chuanxiong'	9606.ENSP00000260682	ENSP00000260682	P11712
6	Chuan Xiong	XMGQYMWWDOXHJM-SNVBAGLBSA-N	439250	Chuan Xiong	Conioselinum anthriscoides 'Chuanxiong'	9606.ENSP00000360372	ENSP00000360372	P33261
1	Dan Shen	KDXKERNSBIXSRK-YFKPBYRVSA-N	5962	Dan Shen	Salvia miltiorrhiza Bunge	9606.ENSP00000223029	ENSP00000223029	Q13155
1	Dan Shen	KDXKERNSBIXSRK-YFKPBYRVSA-N	5962	Dan Shen	Salvia miltiorrhiza Bunge	9606.ENSP00000231368	ENSP00000231368	Q9UIQ6
1	Dan Shen	KDXKERNSBIXSRK-YFKPBYRVSA-N	5962	Dan Shen	Salvia miltiorrhiza Bunge	9606.ENSP00000325448	ENSP00000325448	Q15046
1	Dan Shen	KDXKERNSBIXSRK-YFKPBYRVSA-N	5962	Dan Shen	Salvia miltiorrhiza Bunge	9606.ENSP00000400376	ENSP00000400376	Q6P179
2	Bai Zhu	KDXKERNSBIXSRK-YFKPBYRVSA-N	5962	Bai Zhu	Atractylodes macrocephala Koidz.	9606.ENSP00000223029	ENSP00000223029	Q13155
2	Bai Zhu	KDXKERNSBIXSRK-YFKPBYRVSA-N	5962	Bai Zhu	Atractylodes macrocephala Koidz.	9606.ENSP00000231368	ENSP00000231368	Q9UIQ6
2	Bai Zhu	KDXKERNSBIXSRK-YFKPBYRVSA-N	5962	Bai Zhu	Atractylodes macrocephala Koidz.	9606.ENSP00000325448	ENSP00000325448	Q15046
2	Bai Zhu	KDXKERNSBIXSRK-YFKPBYRVSA-N	5962	Bai Zhu	Atractylodes macrocephala Koidz.	9606.ENSP00000400376	ENSP00000400376	Q6P179
4	Ban Xia	KDXKERNSBIXSRK-YFKPBYRVSA-N	5962	Ban Xia	Pinellia ternata (Thunb.) Makino	9606.ENSP00000223029	ENSP00000223029	Q13155
4	Ban Xia	KDXKERNSBIXSRK-YFKPBYRVSA-N	5962	Ban Xia	Pinellia ternata (Thunb.) Makino	9606.ENSP00000231368	ENSP00000231368	Q9UIQ6
4	Ban Xia	KDXKERNSBIXSRK-YFKPBYRVSA-N	5962	Ban Xia	Pinellia ternata (Thunb.) Makino	9606.ENSP00000325448	ENSP00000325448	Q15046
4	Ban Xia	KDXKERNSBIXSRK-YFKPBYRVSA-N	5962	Ban Xia	Pinellia ternata (Thunb.) Makino	9606.ENSP00000400376	ENSP00000400376	Q6P179
4	Shan Yao	KDXKERNSBIXSRK-YFKPBYRVSA-N	5962	Shan Yao	Dioscorea oppositifolia L.	9606.ENSP00000223029	ENSP00000223029	Q13155
4	Shan Yao	KDXKERNSBIXSRK-YFKPBYRVSA-N	5962	Shan Yao	Dioscorea oppositifolia L.	9606.ENSP00000231368	ENSP00000231368	Q9UIQ6
4	Shan Yao	KDXKERNSBIXSRK-YFKPBYRVSA-N	5962	Shan Yao	Dioscorea oppositifolia L.	9606.ENSP00000325448	ENSP00000325448	Q15046
4	Shan Yao	KDXKERNSBIXSRK-YFKPBYRVSA-N	5962	Shan Yao	Dioscorea oppositifolia L.	9606.ENSP00000400376	ENSP00000400376	Q6P179
4	Bai Zhu	KDXKERNSBIXSRK-YFKPBYRVSA-N	5962	Bai Zhu	Atractylodes macrocephala Koidz.	9606.ENSP00000223029	ENSP00000223029	Q13155
4	Bai Zhu	KDXKERNSBIXSRK-YFKPBYRVSA-N	5962	Bai Zhu	Atractylodes macrocephala Koidz.	9606.ENSP00000231368	ENSP00000231368	Q9UIQ6
4	Bai Zhu	KDXKERNSBIXSRK-YFKPBYRVSA-N	5962	Bai Zhu	Atractylodes macrocephala Koidz.	9606.ENSP00000325448	ENSP00000325448	Q15046
4	Bai Zhu	KDXKERNSBIXSRK-YFKPBYRVSA-N	5962	Bai Zhu	Atractylodes macrocephala Koidz.	9606.ENSP00000400376	ENSP00000400376	Q6P179
4	Sha Ren	JVTAAEKCZFNVCJ-REOHCLBHSA-N	107689	Sha Ren	Amomum villosum Lour. or Amomum villosum var. xanthioides (Wall. ex Baker) T.L.Wu & S.J.Chen or Amomum longiligulare T.L. Wu	9606.ENSP00000229319	ENSP00000229319	P07195
4	Sha Ren	JVTAAEKCZFNVCJ-REOHCLBHSA-N	107689	Sha Ren	Amomum villosum Lour. or Amomum villosum var. xanthioides (Wall. ex Baker) T.L.Wu & S.J.Chen or Amomum longiligulare T.L. Wu	9606.ENSP00000261187	ENSP00000261187	O60669
4	Sha Ren	JVTAAEKCZFNVCJ-REOHCLBHSA-N	107689	Sha Ren	Amomum villosum Lour. or Amomum villosum var. xanthioides (Wall. ex Baker) T.L.Wu & S.J.Chen or Amomum longiligulare T.L. Wu	9606.ENSP00000280704	ENSP00000280704	P07864
4	Sha Ren	JVTAAEKCZFNVCJ-REOHCLBHSA-N	107689	Sha Ren	Amomum villosum Lour. or Amomum villosum var. xanthioides (Wall. ex Baker) T.L.Wu & S.J.Chen or Amomum longiligulare T.L. Wu	9606.ENSP00000280706	ENSP00000280706	Q6ZMR3
4	Sha Ren	JVTAAEKCZFNVCJ-REOHCLBHSA-N	107689	Sha Ren	Amomum villosum Lour. or Amomum villosum var. xanthioides (Wall. ex Baker) T.L.Wu & S.J.Chen or Amomum longiligulare T.L. Wu	9606.ENSP00000376150	ENSP00000376150	O15427
4	Sha Ren	JVTAAEKCZFNVCJ-REOHCLBHSA-N	107689	Sha Ren	Amomum villosum Lour. or Amomum villosum var. xanthioides (Wall. ex Baker) T.L.Wu & S.J.Chen or Amomum longiligulare T.L. Wu	9606.ENSP00000379140	ENSP00000379140	P48061
4	Sha Ren	JVTAAEKCZFNVCJ-REOHCLBHSA-N	107689	Sha Ren	Amomum villosum Lour. or Amomum villosum var. xanthioides (Wall. ex Baker) T.L.Wu & S.J.Chen or Amomum longiligulare T.L. Wu	9606.ENSP00000445175	ENSP00000445175	P00338
4	Sha Ren	JVTAAEKCZFNVCJ-REOHCLBHSA-N	107689	Sha Ren	Amomum villosum Lour. or Amomum villosum var. xanthioides (Wall. ex Baker) T.L.Wu & S.J.Chen or Amomum longiligulare T.L. Wu	9606.ENSP00000445340	ENSP00000445340	Q8N695
1	Dan Shen	MTCFGRXMJLQNBG-REOHCLBHSA-N	5951	Dan Shen	Salvia miltiorrhiza Bunge	9606.ENSP00000234677	ENSP00000234677	P49591
1	Dan Shen	MTCFGRXMJLQNBG-REOHCLBHSA-N	5951	Dan Shen	Salvia miltiorrhiza Bunge	9606.ENSP00000257549	ENSP00000257549	P20132
1	Dan Shen	MTCFGRXMJLQNBG-REOHCLBHSA-N	5951	Dan Shen	Salvia miltiorrhiza Bunge	9606.ENSP00000275605	ENSP00000275605	P78330
1	Dan Shen	MTCFGRXMJLQNBG-REOHCLBHSA-N	5951	Dan Shen	Salvia miltiorrhiza Bunge	9606.ENSP00000302620	ENSP00000302620	P21549
1	Dan Shen	MTCFGRXMJLQNBG-REOHCLBHSA-N	5951	Dan Shen	Salvia miltiorrhiza Bunge	9606.ENSP00000318868	ENSP00000318868	P34896
1	Dan Shen	MTCFGRXMJLQNBG-REOHCLBHSA-N	5951	Dan Shen	Salvia miltiorrhiza Bunge	9606.ENSP00000333667	ENSP00000333667	P34897
1	Dan Shen	MTCFGRXMJLQNBG-REOHCLBHSA-N	5951	Dan Shen	Salvia miltiorrhiza Bunge	9606.ENSP00000339435	ENSP00000339435	Q9GZT4
1	Dan Shen	MTCFGRXMJLQNBG-REOHCLBHSA-N	5951	Dan Shen	Salvia miltiorrhiza Bunge	9606.ENSP00000341117	ENSP00000341117	Q96GA7
1	Dan Shen	MTCFGRXMJLQNBG-REOHCLBHSA-N	5951	Dan Shen	Salvia miltiorrhiza Bunge	9606.ENSP00000400376	ENSP00000400376	Q6P179
1	Dan Shen	MTCFGRXMJLQNBG-REOHCLBHSA-N	5951	Dan Shen	Salvia miltiorrhiza Bunge	9606.ENSP00000472847	ENSP00000472847	Q9NP81
4	Ban Xia	MTCFGRXMJLQNBG-REOHCLBHSA-N	5951	Ban Xia	Pinellia ternata (Thunb.) Makino	9606.ENSP00000234677	ENSP00000234677	P49591
4	Ban Xia	MTCFGRXMJLQNBG-REOHCLBHSA-N	5951	Ban Xia	Pinellia ternata (Thunb.) Makino	9606.ENSP00000257549	ENSP00000257549	P20132
4	Ban Xia	MTCFGRXMJLQNBG-REOHCLBHSA-N	5951	Ban Xia	Pinellia ternata (Thunb.) Makino	9606.ENSP00000275605	ENSP00000275605	P78330
4	Ban Xia	MTCFGRXMJLQNBG-REOHCLBHSA-N	5951	Ban Xia	Pinellia ternata (Thunb.) Makino	9606.ENSP00000302620	ENSP00000302620	P21549
4	Ban Xia	MTCFGRXMJLQNBG-REOHCLBHSA-N	5951	Ban Xia	Pinellia ternata (Thunb.) Makino	9606.ENSP00000318868	ENSP00000318868	P34896
4	Ban Xia	MTCFGRXMJLQNBG-REOHCLBHSA-N	5951	Ban Xia	Pinellia ternata (Thunb.) Makino	9606.ENSP00000333667	ENSP00000333667	P34897
4	Ban Xia	MTCFGRXMJLQNBG-REOHCLBHSA-N	5951	Ban Xia	Pinellia ternata (Thunb.) Makino	9606.ENSP00000339435	ENSP00000339435	Q9GZT4
4	Ban Xia	MTCFGRXMJLQNBG-REOHCLBHSA-N	5951	Ban Xia	Pinellia ternata (Thunb.) Makino	9606.ENSP00000341117	ENSP00000341117	Q96GA7
4	Ban Xia	MTCFGRXMJLQNBG-REOHCLBHSA-N	5951	Ban Xia	Pinellia ternata (Thunb.) Makino	9606.ENSP00000400376	ENSP00000400376	Q6P179
4	Ban Xia	MTCFGRXMJLQNBG-REOHCLBHSA-N	5951	Ban Xia	Pinellia ternata (Thunb.) Makino	9606.ENSP00000472847	ENSP00000472847	Q9NP81
4	Shan Yao	MTCFGRXMJLQNBG-REOHCLBHSA-N	5951	Shan Yao	Dioscorea oppositifolia L.	9606.ENSP00000234677	ENSP00000234677	P49591
4	Shan Yao	MTCFGRXMJLQNBG-REOHCLBHSA-N	5951	Shan Yao	Dioscorea oppositifolia L.	9606.ENSP00000257549	ENSP00000257549	P20132
4	Shan Yao	MTCFGRXMJLQNBG-REOHCLBHSA-N	5951	Shan Yao	Dioscorea oppositifolia L.	9606.ENSP00000275605	ENSP00000275605	P78330
4	Shan Yao	MTCFGRXMJLQNBG-REOHCLBHSA-N	5951	Shan Yao	Dioscorea oppositifolia L.	9606.ENSP00000302620	ENSP00000302620	P21549
4	Shan Yao	MTCFGRXMJLQNBG-REOHCLBHSA-N	5951	Shan Yao	Dioscorea oppositifolia L.	9606.ENSP00000318868	ENSP00000318868	P34896
4	Shan Yao	MTCFGRXMJLQNBG-REOHCLBHSA-N	5951	Shan Yao	Dioscorea oppositifolia L.	9606.ENSP00000333667	ENSP00000333667	P34897
4	Shan Yao	MTCFGRXMJLQNBG-REOHCLBHSA-N	5951	Shan Yao	Dioscorea oppositifolia L.	9606.ENSP00000339435	ENSP00000339435	Q9GZT4
4	Shan Yao	MTCFGRXMJLQNBG-REOHCLBHSA-N	5951	Shan Yao	Dioscorea oppositifolia L.	9606.ENSP00000341117	ENSP00000341117	Q96GA7
4	Shan Yao	MTCFGRXMJLQNBG-REOHCLBHSA-N	5951	Shan Yao	Dioscorea oppositifolia L.	9606.ENSP00000400376	ENSP00000400376	Q6P179
4	Shan Yao	MTCFGRXMJLQNBG-REOHCLBHSA-N	5951	Shan Yao	Dioscorea oppositifolia L.	9606.ENSP00000472847	ENSP00000472847	Q9NP81
1	Dan Shen	KZSNJWFQEVHDMF-BYPYZUCNSA-N	6287	Dan Shen	Salvia miltiorrhiza Bunge	9606.ENSP00000261622	ENSP00000261622	Q01650
1	Dan Shen	KZSNJWFQEVHDMF-BYPYZUCNSA-N	6287	Dan Shen	Salvia miltiorrhiza Bunge	9606.ENSP00000261783	ENSP00000261783	P78540
1	Dan Shen	KZSNJWFQEVHDMF-BYPYZUCNSA-N	6287	Dan Shen	Salvia miltiorrhiza Bunge	9606.ENSP00000278426	ENSP00000278426	O75387
1	Dan Shen	KZSNJWFQEVHDMF-BYPYZUCNSA-N	6287	Dan Shen	Salvia miltiorrhiza Bunge	9606.ENSP00000320378	ENSP00000320378	Q9UHI5
1	Dan Shen	KZSNJWFQEVHDMF-BYPYZUCNSA-N	6287	Dan Shen	Salvia miltiorrhiza Bunge	9606.ENSP00000322991	ENSP00000322991	O15382
1	Dan Shen	KZSNJWFQEVHDMF-BYPYZUCNSA-N	6287	Dan Shen	Salvia miltiorrhiza Bunge	9606.ENSP00000367123	ENSP00000367123	J3KPF3
1	Dan Shen	KZSNJWFQEVHDMF-BYPYZUCNSA-N	6287	Dan Shen	Salvia miltiorrhiza Bunge	9606.ENSP00000367123	ENSP00000367123	P08195
2	Bai Zhu	KZSNJWFQEVHDMF-BYPYZUCNSA-N	6287	Bai Zhu	Atractylodes macrocephala Koidz.	9606.ENSP00000261622	ENSP00000261622	Q01650
2	Bai Zhu	KZSNJWFQEVHDMF-BYPYZUCNSA-N	6287	Bai Zhu	Atractylodes macrocephala Koidz.	9606.ENSP00000261783	ENSP00000261783	P78540
2	Bai Zhu	KZSNJWFQEVHDMF-BYPYZUCNSA-N	6287	Bai Zhu	Atractylodes macrocephala Koidz.	9606.ENSP00000278426	ENSP00000278426	O75387
2	Bai Zhu	KZSNJWFQEVHDMF-BYPYZUCNSA-N	6287	Bai Zhu	Atractylodes macrocephala Koidz.	9606.ENSP00000320378	ENSP00000320378	Q9UHI5
2	Bai Zhu	KZSNJWFQEVHDMF-BYPYZUCNSA-N	6287	Bai Zhu	Atractylodes macrocephala Koidz.	9606.ENSP00000322991	ENSP00000322991	O15382
2	Bai Zhu	KZSNJWFQEVHDMF-BYPYZUCNSA-N	6287	Bai Zhu	Atractylodes macrocephala Koidz.	9606.ENSP00000367123	ENSP00000367123	J3KPF3
2	Bai Zhu	KZSNJWFQEVHDMF-BYPYZUCNSA-N	6287	Bai Zhu	Atractylodes macrocephala Koidz.	9606.ENSP00000367123	ENSP00000367123	P08195
4	Ban Xia	KZSNJWFQEVHDMF-BYPYZUCNSA-N	6287	Ban Xia	Pinellia ternata (Thunb.) Makino	9606.ENSP00000261622	ENSP00000261622	Q01650
4	Ban Xia	KZSNJWFQEVHDMF-BYPYZUCNSA-N	6287	Ban Xia	Pinellia ternata (Thunb.) Makino	9606.ENSP00000261783	ENSP00000261783	P78540
4	Ban Xia	KZSNJWFQEVHDMF-BYPYZUCNSA-N	6287	Ban Xia	Pinellia ternata (Thunb.) Makino	9606.ENSP00000278426	ENSP00000278426	O75387
4	Ban Xia	KZSNJWFQEVHDMF-BYPYZUCNSA-N	6287	Ban Xia	Pinellia ternata (Thunb.) Makino	9606.ENSP00000320378	ENSP00000320378	Q9UHI5
4	Ban Xia	KZSNJWFQEVHDMF-BYPYZUCNSA-N	6287	Ban Xia	Pinellia ternata (Thunb.) Makino	9606.ENSP00000322991	ENSP00000322991	O15382
4	Ban Xia	KZSNJWFQEVHDMF-BYPYZUCNSA-N	6287	Ban Xia	Pinellia ternata (Thunb.) Makino	9606.ENSP00000367123	ENSP00000367123	J3KPF3
4	Ban Xia	KZSNJWFQEVHDMF-BYPYZUCNSA-N	6287	Ban Xia	Pinellia ternata (Thunb.) Makino	9606.ENSP00000367123	ENSP00000367123	P08195
4	Da Zao	KZSNJWFQEVHDMF-BYPYZUCNSA-N	6287	Da Zao	Zizyphus jujuba Mill.	9606.ENSP00000261622	ENSP00000261622	Q01650
4	Da Zao	KZSNJWFQEVHDMF-BYPYZUCNSA-N	6287	Da Zao	Zizyphus jujuba Mill.	9606.ENSP00000261783	ENSP00000261783	P78540
4	Da Zao	KZSNJWFQEVHDMF-BYPYZUCNSA-N	6287	Da Zao	Zizyphus jujuba Mill.	9606.ENSP00000278426	ENSP00000278426	O75387
4	Da Zao	KZSNJWFQEVHDMF-BYPYZUCNSA-N	6287	Da Zao	Zizyphus jujuba Mill.	9606.ENSP00000320378	ENSP00000320378	Q9UHI5
4	Da Zao	KZSNJWFQEVHDMF-BYPYZUCNSA-N	6287	Da Zao	Zizyphus jujuba Mill.	9606.ENSP00000322991	ENSP00000322991	O15382
4	Da Zao	KZSNJWFQEVHDMF-BYPYZUCNSA-N	6287	Da Zao	Zizyphus jujuba Mill.	9606.ENSP00000367123	ENSP00000367123	J3KPF3
4	Da Zao	KZSNJWFQEVHDMF-BYPYZUCNSA-N	6287	Da Zao	Zizyphus jujuba Mill.	9606.ENSP00000367123	ENSP00000367123	P08195
4	Shan Yao	KZSNJWFQEVHDMF-BYPYZUCNSA-N	6287	Shan Yao	Dioscorea oppositifolia L.	9606.ENSP00000261622	ENSP00000261622	Q01650
4	Shan Yao	KZSNJWFQEVHDMF-BYPYZUCNSA-N	6287	Shan Yao	Dioscorea oppositifolia L.	9606.ENSP00000261783	ENSP00000261783	P78540
4	Shan Yao	KZSNJWFQEVHDMF-BYPYZUCNSA-N	6287	Shan Yao	Dioscorea oppositifolia L.	9606.ENSP00000278426	ENSP00000278426	O75387
4	Shan Yao	KZSNJWFQEVHDMF-BYPYZUCNSA-N	6287	Shan Yao	Dioscorea oppositifolia L.	9606.ENSP00000320378	ENSP00000320378	Q9UHI5
4	Shan Yao	KZSNJWFQEVHDMF-BYPYZUCNSA-N	6287	Shan Yao	Dioscorea oppositifolia L.	9606.ENSP00000322991	ENSP00000322991	O15382
4	Shan Yao	KZSNJWFQEVHDMF-BYPYZUCNSA-N	6287	Shan Yao	Dioscorea oppositifolia L.	9606.ENSP00000367123	ENSP00000367123	J3KPF3
4	Shan Yao	KZSNJWFQEVHDMF-BYPYZUCNSA-N	6287	Shan Yao	Dioscorea oppositifolia L.	9606.ENSP00000367123	ENSP00000367123	P08195
4	Jie Geng	KZSNJWFQEVHDMF-BYPYZUCNSA-N	6287	Jie Geng	Platycodon grandiflorus (Jacq.) A.DC.	9606.ENSP00000261622	ENSP00000261622	Q01650
4	Jie Geng	KZSNJWFQEVHDMF-BYPYZUCNSA-N	6287	Jie Geng	Platycodon grandiflorus (Jacq.) A.DC.	9606.ENSP00000261783	ENSP00000261783	P78540
4	Jie Geng	KZSNJWFQEVHDMF-BYPYZUCNSA-N	6287	Jie Geng	Platycodon grandiflorus (Jacq.) A.DC.	9606.ENSP00000278426	ENSP00000278426	O75387
4	Jie Geng	KZSNJWFQEVHDMF-BYPYZUCNSA-N	6287	Jie Geng	Platycodon grandiflorus (Jacq.) A.DC.	9606.ENSP00000320378	ENSP00000320378	Q9UHI5
4	Jie Geng	KZSNJWFQEVHDMF-BYPYZUCNSA-N	6287	Jie Geng	Platycodon grandiflorus (Jacq.) A.DC.	9606.ENSP00000322991	ENSP00000322991	O15382
4	Jie Geng	KZSNJWFQEVHDMF-BYPYZUCNSA-N	6287	Jie Geng	Platycodon grandiflorus (Jacq.) A.DC.	9606.ENSP00000367123	ENSP00000367123	J3KPF3
4	Jie Geng	KZSNJWFQEVHDMF-BYPYZUCNSA-N	6287	Jie Geng	Platycodon grandiflorus (Jacq.) A.DC.	9606.ENSP00000367123	ENSP00000367123	P08195
4	Bai Zhu	KZSNJWFQEVHDMF-BYPYZUCNSA-N	6287	Bai Zhu	Atractylodes macrocephala Koidz.	9606.ENSP00000261622	ENSP00000261622	Q01650
4	Bai Zhu	KZSNJWFQEVHDMF-BYPYZUCNSA-N	6287	Bai Zhu	Atractylodes macrocephala Koidz.	9606.ENSP00000261783	ENSP00000261783	P78540
4	Bai Zhu	KZSNJWFQEVHDMF-BYPYZUCNSA-N	6287	Bai Zhu	Atractylodes macrocephala Koidz.	9606.ENSP00000278426	ENSP00000278426	O75387
4	Bai Zhu	KZSNJWFQEVHDMF-BYPYZUCNSA-N	6287	Bai Zhu	Atractylodes macrocephala Koidz.	9606.ENSP00000320378	ENSP00000320378	Q9UHI5
4	Bai Zhu	KZSNJWFQEVHDMF-BYPYZUCNSA-N	6287	Bai Zhu	Atractylodes macrocephala Koidz.	9606.ENSP00000322991	ENSP00000322991	O15382
4	Bai Zhu	KZSNJWFQEVHDMF-BYPYZUCNSA-N	6287	Bai Zhu	Atractylodes macrocephala Koidz.	9606.ENSP00000367123	ENSP00000367123	J3KPF3
4	Bai Zhu	KZSNJWFQEVHDMF-BYPYZUCNSA-N	6287	Bai Zhu	Atractylodes macrocephala Koidz.	9606.ENSP00000367123	ENSP00000367123	P08195
2	Gou Qi	CAHGCLMLTWQZNJ-BQNIITSRSA-N	246983	Gou Qi	Lycium barbarum L. or Lycium chinense Mill.	9606.ENSP00000003100	ENSP00000003100	A0A0C4DFL7
2	Gou Qi	CAHGCLMLTWQZNJ-BQNIITSRSA-N	246983	Gou Qi	Lycium barbarum L. or Lycium chinense Mill.	9606.ENSP00000003100	ENSP00000003100	Q16850
2	Gou Qi	CAHGCLMLTWQZNJ-BQNIITSRSA-N	246983	Gou Qi	Lycium barbarum L. or Lycium chinense Mill.	9606.ENSP00000258415	ENSP00000258415	Q02318
2	Gou Qi	CAHGCLMLTWQZNJ-BQNIITSRSA-N	246983	Gou Qi	Lycium barbarum L. or Lycium chinense Mill.	9606.ENSP00000360316	ENSP00000360316	Q15392
4	Shan Yao	VYFYYTLLBUKUHU-UHFFFAOYSA-N	681	Shan Yao	Dioscorea oppositifolia L.	9606.ENSP00000176183	ENSP00000176183	P21917
4	Shan Yao	VYFYYTLLBUKUHU-UHFFFAOYSA-N	681	Shan Yao	Dioscorea oppositifolia L.	9606.ENSP00000270349	ENSP00000270349	Q01959
4	Shan Yao	VYFYYTLLBUKUHU-UHFFFAOYSA-N	681	Shan Yao	Dioscorea oppositifolia L.	9606.ENSP00000338345	ENSP00000338345	P37840
4	Shan Yao	VYFYYTLLBUKUHU-UHFFFAOYSA-N	681	Shan Yao	Dioscorea oppositifolia L.	9606.ENSP00000354511	ENSP00000354511	P21964
4	Shan Yao	VYFYYTLLBUKUHU-UHFFFAOYSA-N	681	Shan Yao	Dioscorea oppositifolia L.	9606.ENSP00000354859	ENSP00000354859	P14416
4	Shan Yao	VYFYYTLLBUKUHU-UHFFFAOYSA-N	681	Shan Yao	Dioscorea oppositifolia L.	9606.ENSP00000367309	ENSP00000367309	P27338
4	Shan Yao	VYFYYTLLBUKUHU-UHFFFAOYSA-N	681	Shan Yao	Dioscorea oppositifolia L.	9606.ENSP00000370571	ENSP00000370571	P07101
4	Shan Yao	VYFYYTLLBUKUHU-UHFFFAOYSA-N	681	Shan Yao	Dioscorea oppositifolia L.	9606.ENSP00000373169	ENSP00000373169	P35462
1	Dan Shen	QNAYBMKLOCPYGJ-REOHCLBHSA-N	5950	Dan Shen	Salvia miltiorrhiza Bunge	9606.ENSP00000228476	ENSP00000228476	P14920
1	Dan Shen	QNAYBMKLOCPYGJ-REOHCLBHSA-N	5950	Dan Shen	Salvia miltiorrhiza Bunge	9606.ENSP00000231368	ENSP00000231368	Q9UIQ6
1	Dan Shen	QNAYBMKLOCPYGJ-REOHCLBHSA-N	5950	Dan Shen	Salvia miltiorrhiza Bunge	9606.ENSP00000244571	ENSP00000244571	Q5JTZ9
1	Dan Shen	QNAYBMKLOCPYGJ-REOHCLBHSA-N	5950	Dan Shen	Salvia miltiorrhiza Bunge	9606.ENSP00000261772	ENSP00000261772	P49588
1	Dan Shen	QNAYBMKLOCPYGJ-REOHCLBHSA-N	5950	Dan Shen	Salvia miltiorrhiza Bunge	9606.ENSP00000296754	ENSP00000296754	Q9NZ08
1	Dan Shen	QNAYBMKLOCPYGJ-REOHCLBHSA-N	5950	Dan Shen	Salvia miltiorrhiza Bunge	9606.ENSP00000302620	ENSP00000302620	P21549
1	Dan Shen	QNAYBMKLOCPYGJ-REOHCLBHSA-N	5950	Dan Shen	Salvia miltiorrhiza Bunge	9606.ENSP00000320324	ENSP00000320324	P55786
1	Dan Shen	QNAYBMKLOCPYGJ-REOHCLBHSA-N	5950	Dan Shen	Salvia miltiorrhiza Bunge	9606.ENSP00000357981	ENSP00000357981	P25774
1	Dan Shen	QNAYBMKLOCPYGJ-REOHCLBHSA-N	5950	Dan Shen	Salvia miltiorrhiza Bunge	9606.ENSP00000378408	ENSP00000378408	P24298
1	Dan Shen	QNAYBMKLOCPYGJ-REOHCLBHSA-N	5950	Dan Shen	Salvia miltiorrhiza Bunge	9606.ENSP00000400376	ENSP00000400376	Q6P179
2	Bai Zhu	QNAYBMKLOCPYGJ-REOHCLBHSA-N	5950	Bai Zhu	Atractylodes macrocephala Koidz.	9606.ENSP00000228476	ENSP00000228476	P14920
2	Bai Zhu	QNAYBMKLOCPYGJ-REOHCLBHSA-N	5950	Bai Zhu	Atractylodes macrocephala Koidz.	9606.ENSP00000231368	ENSP00000231368	Q9UIQ6
2	Bai Zhu	QNAYBMKLOCPYGJ-REOHCLBHSA-N	5950	Bai Zhu	Atractylodes macrocephala Koidz.	9606.ENSP00000244571	ENSP00000244571	Q5JTZ9
2	Bai Zhu	QNAYBMKLOCPYGJ-REOHCLBHSA-N	5950	Bai Zhu	Atractylodes macrocephala Koidz.	9606.ENSP00000261772	ENSP00000261772	P49588
2	Bai Zhu	QNAYBMKLOCPYGJ-REOHCLBHSA-N	5950	Bai Zhu	Atractylodes macrocephala Koidz.	9606.ENSP00000296754	ENSP00000296754	Q9NZ08
2	Bai Zhu	QNAYBMKLOCPYGJ-REOHCLBHSA-N	5950	Bai Zhu	Atractylodes macrocephala Koidz.	9606.ENSP00000302620	ENSP00000302620	P21549
2	Bai Zhu	QNAYBMKLOCPYGJ-REOHCLBHSA-N	5950	Bai Zhu	Atractylodes macrocephala Koidz.	9606.ENSP00000320324	ENSP00000320324	P55786
2	Bai Zhu	QNAYBMKLOCPYGJ-REOHCLBHSA-N	5950	Bai Zhu	Atractylodes macrocephala Koidz.	9606.ENSP00000357981	ENSP00000357981	P25774
2	Bai Zhu	QNAYBMKLOCPYGJ-REOHCLBHSA-N	5950	Bai Zhu	Atractylodes macrocephala Koidz.	9606.ENSP00000378408	ENSP00000378408	P24298
2	Bai Zhu	QNAYBMKLOCPYGJ-REOHCLBHSA-N	5950	Bai Zhu	Atractylodes macrocephala Koidz.	9606.ENSP00000400376	ENSP00000400376	Q6P179
4	Da Zao	QNAYBMKLOCPYGJ-REOHCLBHSA-N	5950	Da Zao	Zizyphus jujuba Mill.	9606.ENSP00000228476	ENSP00000228476	P14920
4	Da Zao	QNAYBMKLOCPYGJ-REOHCLBHSA-N	5950	Da Zao	Zizyphus jujuba Mill.	9606.ENSP00000231368	ENSP00000231368	Q9UIQ6
4	Da Zao	QNAYBMKLOCPYGJ-REOHCLBHSA-N	5950	Da Zao	Zizyphus jujuba Mill.	9606.ENSP00000244571	ENSP00000244571	Q5JTZ9
4	Da Zao	QNAYBMKLOCPYGJ-REOHCLBHSA-N	5950	Da Zao	Zizyphus jujuba Mill.	9606.ENSP00000261772	ENSP00000261772	P49588
4	Da Zao	QNAYBMKLOCPYGJ-REOHCLBHSA-N	5950	Da Zao	Zizyphus jujuba Mill.	9606.ENSP00000296754	ENSP00000296754	Q9NZ08
4	Da Zao	QNAYBMKLOCPYGJ-REOHCLBHSA-N	5950	Da Zao	Zizyphus jujuba Mill.	9606.ENSP00000302620	ENSP00000302620	P21549
4	Da Zao	QNAYBMKLOCPYGJ-REOHCLBHSA-N	5950	Da Zao	Zizyphus jujuba Mill.	9606.ENSP00000320324	ENSP00000320324	P55786
4	Da Zao	QNAYBMKLOCPYGJ-REOHCLBHSA-N	5950	Da Zao	Zizyphus jujuba Mill.	9606.ENSP00000357981	ENSP00000357981	P25774
4	Da Zao	QNAYBMKLOCPYGJ-REOHCLBHSA-N	5950	Da Zao	Zizyphus jujuba Mill.	9606.ENSP00000378408	ENSP00000378408	P24298
4	Da Zao	QNAYBMKLOCPYGJ-REOHCLBHSA-N	5950	Da Zao	Zizyphus jujuba Mill.	9606.ENSP00000400376	ENSP00000400376	Q6P179
4	Shan Yao	QNAYBMKLOCPYGJ-REOHCLBHSA-N	5950	Shan Yao	Dioscorea oppositifolia L.	9606.ENSP00000228476	ENSP00000228476	P14920
4	Shan Yao	QNAYBMKLOCPYGJ-REOHCLBHSA-N	5950	Shan Yao	Dioscorea oppositifolia L.	9606.ENSP00000231368	ENSP00000231368	Q9UIQ6
4	Shan Yao	QNAYBMKLOCPYGJ-REOHCLBHSA-N	5950	Shan Yao	Dioscorea oppositifolia L.	9606.ENSP00000244571	ENSP00000244571	Q5JTZ9
4	Shan Yao	QNAYBMKLOCPYGJ-REOHCLBHSA-N	5950	Shan Yao	Dioscorea oppositifolia L.	9606.ENSP00000261772	ENSP00000261772	P49588
4	Shan Yao	QNAYBMKLOCPYGJ-REOHCLBHSA-N	5950	Shan Yao	Dioscorea oppositifolia L.	9606.ENSP00000296754	ENSP00000296754	Q9NZ08
4	Shan Yao	QNAYBMKLOCPYGJ-REOHCLBHSA-N	5950	Shan Yao	Dioscorea oppositifolia L.	9606.ENSP00000302620	ENSP00000302620	P21549
4	Shan Yao	QNAYBMKLOCPYGJ-REOHCLBHSA-N	5950	Shan Yao	Dioscorea oppositifolia L.	9606.ENSP00000320324	ENSP00000320324	P55786
4	Shan Yao	QNAYBMKLOCPYGJ-REOHCLBHSA-N	5950	Shan Yao	Dioscorea oppositifolia L.	9606.ENSP00000357981	ENSP00000357981	P25774
4	Shan Yao	QNAYBMKLOCPYGJ-REOHCLBHSA-N	5950	Shan Yao	Dioscorea oppositifolia L.	9606.ENSP00000378408	ENSP00000378408	P24298
4	Shan Yao	QNAYBMKLOCPYGJ-REOHCLBHSA-N	5950	Shan Yao	Dioscorea oppositifolia L.	9606.ENSP00000400376	ENSP00000400376	Q6P179
4	Bai Zhu	QNAYBMKLOCPYGJ-REOHCLBHSA-N	5950	Bai Zhu	Atractylodes macrocephala Koidz.	9606.ENSP00000228476	ENSP00000228476	P14920
4	Bai Zhu	QNAYBMKLOCPYGJ-REOHCLBHSA-N	5950	Bai Zhu	Atractylodes macrocephala Koidz.	9606.ENSP00000231368	ENSP00000231368	Q9UIQ6
4	Bai Zhu	QNAYBMKLOCPYGJ-REOHCLBHSA-N	5950	Bai Zhu	Atractylodes macrocephala Koidz.	9606.ENSP00000244571	ENSP00000244571	Q5JTZ9
4	Bai Zhu	QNAYBMKLOCPYGJ-REOHCLBHSA-N	5950	Bai Zhu	Atractylodes macrocephala Koidz.	9606.ENSP00000261772	ENSP00000261772	P49588
4	Bai Zhu	QNAYBMKLOCPYGJ-REOHCLBHSA-N	5950	Bai Zhu	Atractylodes macrocephala Koidz.	9606.ENSP00000296754	ENSP00000296754	Q9NZ08
4	Bai Zhu	QNAYBMKLOCPYGJ-REOHCLBHSA-N	5950	Bai Zhu	Atractylodes macrocephala Koidz.	9606.ENSP00000302620	ENSP00000302620	P21549
4	Bai Zhu	QNAYBMKLOCPYGJ-REOHCLBHSA-N	5950	Bai Zhu	Atractylodes macrocephala Koidz.	9606.ENSP00000320324	ENSP00000320324	P55786
4	Bai Zhu	QNAYBMKLOCPYGJ-REOHCLBHSA-N	5950	Bai Zhu	Atractylodes macrocephala Koidz.	9606.ENSP00000357981	ENSP00000357981	P25774
4	Bai Zhu	QNAYBMKLOCPYGJ-REOHCLBHSA-N	5950	Bai Zhu	Atractylodes macrocephala Koidz.	9606.ENSP00000378408	ENSP00000378408	P24298
4	Bai Zhu	QNAYBMKLOCPYGJ-REOHCLBHSA-N	5950	Bai Zhu	Atractylodes macrocephala Koidz.	9606.ENSP00000400376	ENSP00000400376	Q6P179
1	Dan Shen	SNKFFCBZYFGCQN-VWUOOIFGSA-N	6451084	Dan Shen	Salvia miltiorrhiza Bunge	9606.ENSP00000226730	ENSP00000226730	P60568
1	Dan Shen	SNKFFCBZYFGCQN-VWUOOIFGSA-N	6451084	Dan Shen	Salvia miltiorrhiza Bunge	9606.ENSP00000296545	ENSP00000296545	P40933
2	Gou Qi	LMYZQUNLYGJIHI-SPONXPENSA-N	160482	Gou Qi	Lycium barbarum L. or Lycium chinense Mill.	9606.ENSP00000254521	ENSP00000254521	P56937
2	Ren Shen	GUBGYTABKSRVRQ-QUYVBRFLSA-N	6255	Ren Shen	Panax ginseng C.A.Mey.	9606.ENSP00000326227	ENSP00000326227	Q8TET4
2	Ren Shen	GUBGYTABKSRVRQ-QUYVBRFLSA-N	6255	Ren Shen	Panax ginseng C.A.Mey.	9606.ENSP00000340736	ENSP00000340736	P46976
4	Ren Shen	GUBGYTABKSRVRQ-QUYVBRFLSA-N	6255	Ren Shen	Panax ginseng C.A.Mey.	9606.ENSP00000326227	ENSP00000326227	Q8TET4
4	Ren Shen	GUBGYTABKSRVRQ-QUYVBRFLSA-N	6255	Ren Shen	Panax ginseng C.A.Mey.	9606.ENSP00000340736	ENSP00000340736	P46976
4	Lian Qiao	MATGKVZWFZHCLI-LSDHHAIUSA-N	119205	Lian Qiao	Forsythia suspensa (Thunb.) Vahl	9606.ENSP00000225371	ENSP00000225371	P11678
4	Lian Qiao	MATGKVZWFZHCLI-LSDHHAIUSA-N	119205	Lian Qiao	Forsythia suspensa (Thunb.) Vahl	9606.ENSP00000334801	ENSP00000334801	Q6PKH6
2	Ren Shen	OFOBLEOULBTSOW-UHFFFAOYSA-N	867	Ren Shen	Panax ginseng C.A.Mey.	9606.ENSP00000243563	ENSP00000243563	P09012
2	Ren Shen	OFOBLEOULBTSOW-UHFFFAOYSA-N	867	Ren Shen	Panax ginseng C.A.Mey.	9606.ENSP00000247020	ENSP00000247020	Q99470
2	Ren Shen	OFOBLEOULBTSOW-UHFFFAOYSA-N	867	Ren Shen	Panax ginseng C.A.Mey.	9606.ENSP00000264932	ENSP00000264932	P31040
2	Ren Shen	OFOBLEOULBTSOW-UHFFFAOYSA-N	867	Ren Shen	Panax ginseng C.A.Mey.	9606.ENSP00000295897	ENSP00000295897	P02768
2	Ren Shen	OFOBLEOULBTSOW-UHFFFAOYSA-N	867	Ren Shen	Panax ginseng C.A.Mey.	9606.ENSP00000321584	ENSP00000321584	P12268
2	Ren Shen	OFOBLEOULBTSOW-UHFFFAOYSA-N	867	Ren Shen	Panax ginseng C.A.Mey.	9606.ENSP00000355011	ENSP00000355011	Q12905
2	Ren Shen	OFOBLEOULBTSOW-UHFFFAOYSA-N	867	Ren Shen	Panax ginseng C.A.Mey.	9606.ENSP00000355084	ENSP00000355084	Q9NZV6
2	Ren Shen	OFOBLEOULBTSOW-UHFFFAOYSA-N	867	Ren Shen	Panax ginseng C.A.Mey.	9606.ENSP00000356953	ENSP00000356953	Q99643
2	Ren Shen	OFOBLEOULBTSOW-UHFFFAOYSA-N	867	Ren Shen	Panax ginseng C.A.Mey.	9606.ENSP00000364649	ENSP00000364649	P21912
4	Ren Shen	OFOBLEOULBTSOW-UHFFFAOYSA-N	867	Ren Shen	Panax ginseng C.A.Mey.	9606.ENSP00000243563	ENSP00000243563	P09012
4	Ren Shen	OFOBLEOULBTSOW-UHFFFAOYSA-N	867	Ren Shen	Panax ginseng C.A.Mey.	9606.ENSP00000247020	ENSP00000247020	Q99470
4	Ren Shen	OFOBLEOULBTSOW-UHFFFAOYSA-N	867	Ren Shen	Panax ginseng C.A.Mey.	9606.ENSP00000264932	ENSP00000264932	P31040
4	Ren Shen	OFOBLEOULBTSOW-UHFFFAOYSA-N	867	Ren Shen	Panax ginseng C.A.Mey.	9606.ENSP00000295897	ENSP00000295897	P02768
4	Ren Shen	OFOBLEOULBTSOW-UHFFFAOYSA-N	867	Ren Shen	Panax ginseng C.A.Mey.	9606.ENSP00000321584	ENSP00000321584	P12268
4	Ren Shen	OFOBLEOULBTSOW-UHFFFAOYSA-N	867	Ren Shen	Panax ginseng C.A.Mey.	9606.ENSP00000355011	ENSP00000355011	Q12905
4	Ren Shen	OFOBLEOULBTSOW-UHFFFAOYSA-N	867	Ren Shen	Panax ginseng C.A.Mey.	9606.ENSP00000355084	ENSP00000355084	Q9NZV6
4	Ren Shen	OFOBLEOULBTSOW-UHFFFAOYSA-N	867	Ren Shen	Panax ginseng C.A.Mey.	9606.ENSP00000356953	ENSP00000356953	Q99643
4	Ren Shen	OFOBLEOULBTSOW-UHFFFAOYSA-N	867	Ren Shen	Panax ginseng C.A.Mey.	9606.ENSP00000364649	ENSP00000364649	P21912
2	Gou Qi	BJEPYKJPYRNKOW-REOHCLBHSA-N	222656	Gou Qi	Lycium barbarum L. or Lycium chinense Mill.	9606.ENSP00000321070	ENSP00000321070	P23368
2	Gou Qi	BJEPYKJPYRNKOW-REOHCLBHSA-N	222656	Gou Qi	Lycium barbarum L. or Lycium chinense Mill.	9606.ENSP00000327070	ENSP00000327070	P40926
2	Gou Qi	BJEPYKJPYRNKOW-REOHCLBHSA-N	222656	Gou Qi	Lycium barbarum L. or Lycium chinense Mill.	9606.ENSP00000355518	ENSP00000355518	P07954
2	Gou Qi	BJEPYKJPYRNKOW-REOHCLBHSA-N	222656	Gou Qi	Lycium barbarum L. or Lycium chinense Mill.	9606.ENSP00000358719	ENSP00000358719	P48163
2	Gou Qi	BJEPYKJPYRNKOW-REOHCLBHSA-N	222656	Gou Qi	Lycium barbarum L. or Lycium chinense Mill.	9606.ENSP00000438144	ENSP00000438144	P40925
4	Da Zao	BJEPYKJPYRNKOW-REOHCLBHSA-N	222656	Da Zao	Zizyphus jujuba Mill.	9606.ENSP00000321070	ENSP00000321070	P23368
4	Da Zao	BJEPYKJPYRNKOW-REOHCLBHSA-N	222656	Da Zao	Zizyphus jujuba Mill.	9606.ENSP00000327070	ENSP00000327070	P40926
4	Da Zao	BJEPYKJPYRNKOW-REOHCLBHSA-N	222656	Da Zao	Zizyphus jujuba Mill.	9606.ENSP00000355518	ENSP00000355518	P07954
4	Da Zao	BJEPYKJPYRNKOW-REOHCLBHSA-N	222656	Da Zao	Zizyphus jujuba Mill.	9606.ENSP00000358719	ENSP00000358719	P48163
4	Da Zao	BJEPYKJPYRNKOW-REOHCLBHSA-N	222656	Da Zao	Zizyphus jujuba Mill.	9606.ENSP00000438144	ENSP00000438144	P40925
4	Sha Ren	BJEPYKJPYRNKOW-REOHCLBHSA-N	222656	Sha Ren	Amomum villosum Lour. or Amomum villosum var. xanthioides (Wall. ex Baker) T.L.Wu & S.J.Chen or Amomum longiligulare T.L. Wu	9606.ENSP00000321070	ENSP00000321070	P23368
4	Sha Ren	BJEPYKJPYRNKOW-REOHCLBHSA-N	222656	Sha Ren	Amomum villosum Lour. or Amomum villosum var. xanthioides (Wall. ex Baker) T.L.Wu & S.J.Chen or Amomum longiligulare T.L. Wu	9606.ENSP00000327070	ENSP00000327070	P40926
4	Sha Ren	BJEPYKJPYRNKOW-REOHCLBHSA-N	222656	Sha Ren	Amomum villosum Lour. or Amomum villosum var. xanthioides (Wall. ex Baker) T.L.Wu & S.J.Chen or Amomum longiligulare T.L. Wu	9606.ENSP00000355518	ENSP00000355518	P07954
4	Sha Ren	BJEPYKJPYRNKOW-REOHCLBHSA-N	222656	Sha Ren	Amomum villosum Lour. or Amomum villosum var. xanthioides (Wall. ex Baker) T.L.Wu & S.J.Chen or Amomum longiligulare T.L. Wu	9606.ENSP00000358719	ENSP00000358719	P48163
4	Sha Ren	BJEPYKJPYRNKOW-REOHCLBHSA-N	222656	Sha Ren	Amomum villosum Lour. or Amomum villosum var. xanthioides (Wall. ex Baker) T.L.Wu & S.J.Chen or Amomum longiligulare T.L. Wu	9606.ENSP00000438144	ENSP00000438144	P40925
5	Hu Zhang	BJEPYKJPYRNKOW-REOHCLBHSA-N	222656	Hu Zhang	Polygonum cuspidatum Sieb. et Zucc.	9606.ENSP00000321070	ENSP00000321070	P23368
5	Hu Zhang	BJEPYKJPYRNKOW-REOHCLBHSA-N	222656	Hu Zhang	Polygonum cuspidatum Sieb. et Zucc.	9606.ENSP00000327070	ENSP00000327070	P40926
5	Hu Zhang	BJEPYKJPYRNKOW-REOHCLBHSA-N	222656	Hu Zhang	Polygonum cuspidatum Sieb. et Zucc.	9606.ENSP00000355518	ENSP00000355518	P07954
5	Hu Zhang	BJEPYKJPYRNKOW-REOHCLBHSA-N	222656	Hu Zhang	Polygonum cuspidatum Sieb. et Zucc.	9606.ENSP00000358719	ENSP00000358719	P48163
5	Hu Zhang	BJEPYKJPYRNKOW-REOHCLBHSA-N	222656	Hu Zhang	Polygonum cuspidatum Sieb. et Zucc.	9606.ENSP00000438144	ENSP00000438144	P40925
2	Ren Shen	YCOZIPAWZNQLMR-UHFFFAOYSA-N	12391	Ren Shen	Panax ginseng C.A.Mey.	9606.ENSP00000315263	ENSP00000315263	Q9NZD2
2	Gou Qi	YCOZIPAWZNQLMR-UHFFFAOYSA-N	12391	Gou Qi	Lycium barbarum L. or Lycium chinense Mill.	9606.ENSP00000315263	ENSP00000315263	Q9NZD2
2	Chai Hu	YCOZIPAWZNQLMR-UHFFFAOYSA-N	12391	Chai Hu	Bupleurum chinense DC.	9606.ENSP00000315263	ENSP00000315263	Q9NZD2
4	Ren Shen	YCOZIPAWZNQLMR-UHFFFAOYSA-N	12391	Ren Shen	Panax ginseng C.A.Mey.	9606.ENSP00000315263	ENSP00000315263	Q9NZD2
6	Chuan Xiong	YCOZIPAWZNQLMR-UHFFFAOYSA-N	12391	Chuan Xiong	Conioselinum anthriscoides 'Chuanxiong'	9606.ENSP00000315263	ENSP00000315263	Q9NZD2
2	Mu Dan Pi	QGJZLNKBHJESQX-FZFNOLFKSA-N	64971	Mu Dan Pi	Paeonia × suffruticosa Andrews	9606.ENSP00000261366	ENSP00000261366	P20700
2	Mu Dan Pi	QGJZLNKBHJESQX-FZFNOLFKSA-N	64971	Mu Dan Pi	Paeonia × suffruticosa Andrews	9606.ENSP00000297494	ENSP00000297494	P29474
2	Mu Dan Pi	QGJZLNKBHJESQX-FZFNOLFKSA-N	64971	Mu Dan Pi	Paeonia × suffruticosa Andrews	9606.ENSP00000307786	ENSP00000307786	P99999
2	Mu Dan Pi	QGJZLNKBHJESQX-FZFNOLFKSA-N	64971	Mu Dan Pi	Paeonia × suffruticosa Andrews	9606.ENSP00000329357	ENSP00000329357	P08047
2	Mu Dan Pi	QGJZLNKBHJESQX-FZFNOLFKSA-N	64971	Mu Dan Pi	Paeonia × suffruticosa Andrews	9606.ENSP00000358223	ENSP00000358223	P16233
2	Gan Cao	QGJZLNKBHJESQX-FZFNOLFKSA-N	64971	Gan Cao	Glycyrrhiza uralensis Fisch. ex DC.	9606.ENSP00000261366	ENSP00000261366	P20700
2	Gan Cao	QGJZLNKBHJESQX-FZFNOLFKSA-N	64971	Gan Cao	Glycyrrhiza uralensis Fisch. ex DC.	9606.ENSP00000297494	ENSP00000297494	P29474
2	Gan Cao	QGJZLNKBHJESQX-FZFNOLFKSA-N	64971	Gan Cao	Glycyrrhiza uralensis Fisch. ex DC.	9606.ENSP00000307786	ENSP00000307786	P99999
2	Gan Cao	QGJZLNKBHJESQX-FZFNOLFKSA-N	64971	Gan Cao	Glycyrrhiza uralensis Fisch. ex DC.	9606.ENSP00000329357	ENSP00000329357	P08047
2	Gan Cao	QGJZLNKBHJESQX-FZFNOLFKSA-N	64971	Gan Cao	Glycyrrhiza uralensis Fisch. ex DC.	9606.ENSP00000358223	ENSP00000358223	P16233
2	Bai Shao	QGJZLNKBHJESQX-FZFNOLFKSA-N	64971	Bai Shao	Paeonia lactiflora Pall.	9606.ENSP00000261366	ENSP00000261366	P20700
2	Bai Shao	QGJZLNKBHJESQX-FZFNOLFKSA-N	64971	Bai Shao	Paeonia lactiflora Pall.	9606.ENSP00000297494	ENSP00000297494	P29474
2	Bai Shao	QGJZLNKBHJESQX-FZFNOLFKSA-N	64971	Bai Shao	Paeonia lactiflora Pall.	9606.ENSP00000307786	ENSP00000307786	P99999
2	Bai Shao	QGJZLNKBHJESQX-FZFNOLFKSA-N	64971	Bai Shao	Paeonia lactiflora Pall.	9606.ENSP00000329357	ENSP00000329357	P08047
2	Bai Shao	QGJZLNKBHJESQX-FZFNOLFKSA-N	64971	Bai Shao	Paeonia lactiflora Pall.	9606.ENSP00000358223	ENSP00000358223	P16233
4	Da Zao	QGJZLNKBHJESQX-FZFNOLFKSA-N	64971	Da Zao	Zizyphus jujuba Mill.	9606.ENSP00000261366	ENSP00000261366	P20700
4	Da Zao	QGJZLNKBHJESQX-FZFNOLFKSA-N	64971	Da Zao	Zizyphus jujuba Mill.	9606.ENSP00000297494	ENSP00000297494	P29474
4	Da Zao	QGJZLNKBHJESQX-FZFNOLFKSA-N	64971	Da Zao	Zizyphus jujuba Mill.	9606.ENSP00000307786	ENSP00000307786	P99999
4	Da Zao	QGJZLNKBHJESQX-FZFNOLFKSA-N	64971	Da Zao	Zizyphus jujuba Mill.	9606.ENSP00000329357	ENSP00000329357	P08047
4	Da Zao	QGJZLNKBHJESQX-FZFNOLFKSA-N	64971	Da Zao	Zizyphus jujuba Mill.	9606.ENSP00000358223	ENSP00000358223	P16233
4	Gan Cao	QGJZLNKBHJESQX-FZFNOLFKSA-N	64971	Gan Cao	Glycyrrhiza uralensis Fisch. ex DC.	9606.ENSP00000261366	ENSP00000261366	P20700
4	Gan Cao	QGJZLNKBHJESQX-FZFNOLFKSA-N	64971	Gan Cao	Glycyrrhiza uralensis Fisch. ex DC.	9606.ENSP00000297494	ENSP00000297494	P29474
4	Gan Cao	QGJZLNKBHJESQX-FZFNOLFKSA-N	64971	Gan Cao	Glycyrrhiza uralensis Fisch. ex DC.	9606.ENSP00000307786	ENSP00000307786	P99999
4	Gan Cao	QGJZLNKBHJESQX-FZFNOLFKSA-N	64971	Gan Cao	Glycyrrhiza uralensis Fisch. ex DC.	9606.ENSP00000329357	ENSP00000329357	P08047
4	Gan Cao	QGJZLNKBHJESQX-FZFNOLFKSA-N	64971	Gan Cao	Glycyrrhiza uralensis Fisch. ex DC.	9606.ENSP00000358223	ENSP00000358223	P16233
4	Lian Qiao	QGJZLNKBHJESQX-FZFNOLFKSA-N	64971	Lian Qiao	Forsythia suspensa (Thunb.) Vahl	9606.ENSP00000261366	ENSP00000261366	P20700
4	Lian Qiao	QGJZLNKBHJESQX-FZFNOLFKSA-N	64971	Lian Qiao	Forsythia suspensa (Thunb.) Vahl	9606.ENSP00000297494	ENSP00000297494	P29474
4	Lian Qiao	QGJZLNKBHJESQX-FZFNOLFKSA-N	64971	Lian Qiao	Forsythia suspensa (Thunb.) Vahl	9606.ENSP00000307786	ENSP00000307786	P99999
4	Lian Qiao	QGJZLNKBHJESQX-FZFNOLFKSA-N	64971	Lian Qiao	Forsythia suspensa (Thunb.) Vahl	9606.ENSP00000329357	ENSP00000329357	P08047
4	Lian Qiao	QGJZLNKBHJESQX-FZFNOLFKSA-N	64971	Lian Qiao	Forsythia suspensa (Thunb.) Vahl	9606.ENSP00000358223	ENSP00000358223	P16233
6	Gan Cao	QGJZLNKBHJESQX-FZFNOLFKSA-N	64971	Gan Cao	Glycyrrhiza uralensis Fisch. ex DC.	9606.ENSP00000261366	ENSP00000261366	P20700
6	Gan Cao	QGJZLNKBHJESQX-FZFNOLFKSA-N	64971	Gan Cao	Glycyrrhiza uralensis Fisch. ex DC.	9606.ENSP00000297494	ENSP00000297494	P29474
6	Gan Cao	QGJZLNKBHJESQX-FZFNOLFKSA-N	64971	Gan Cao	Glycyrrhiza uralensis Fisch. ex DC.	9606.ENSP00000307786	ENSP00000307786	P99999
6	Gan Cao	QGJZLNKBHJESQX-FZFNOLFKSA-N	64971	Gan Cao	Glycyrrhiza uralensis Fisch. ex DC.	9606.ENSP00000329357	ENSP00000329357	P08047
6	Gan Cao	QGJZLNKBHJESQX-FZFNOLFKSA-N	64971	Gan Cao	Glycyrrhiza uralensis Fisch. ex DC.	9606.ENSP00000358223	ENSP00000358223	P16233
6	Suan Zao Ren	QGJZLNKBHJESQX-FZFNOLFKSA-N	64971	Suan Zao Ren	Ziziphus jujuba Mill.	9606.ENSP00000261366	ENSP00000261366	P20700
6	Suan Zao Ren	QGJZLNKBHJESQX-FZFNOLFKSA-N	64971	Suan Zao Ren	Ziziphus jujuba Mill.	9606.ENSP00000297494	ENSP00000297494	P29474
6	Suan Zao Ren	QGJZLNKBHJESQX-FZFNOLFKSA-N	64971	Suan Zao Ren	Ziziphus jujuba Mill.	9606.ENSP00000307786	ENSP00000307786	P99999
6	Suan Zao Ren	QGJZLNKBHJESQX-FZFNOLFKSA-N	64971	Suan Zao Ren	Ziziphus jujuba Mill.	9606.ENSP00000329357	ENSP00000329357	P08047
6	Suan Zao Ren	QGJZLNKBHJESQX-FZFNOLFKSA-N	64971	Suan Zao Ren	Ziziphus jujuba Mill.	9606.ENSP00000358223	ENSP00000358223	P16233
4	Da Zao	MDZKJHQSJHYOHJ-LLICELPBSA-N	73659	Da Zao	Zizyphus jujuba Mill.	9606.ENSP00000261769	ENSP00000261769	P12830
4	Da Zao	MDZKJHQSJHYOHJ-LLICELPBSA-N	73659	Da Zao	Zizyphus jujuba Mill.	9606.ENSP00000339328	ENSP00000339328	Q03405
4	Da Zao	MDZKJHQSJHYOHJ-LLICELPBSA-N	73659	Da Zao	Zizyphus jujuba Mill.	9606.ENSP00000356438	ENSP00000356438	P35354
2	Gan Cao	NSRJSISNDPOJOP-BBRMVZONSA-N	336327	Gan Cao	Glycyrrhiza uralensis Fisch. ex DC.	9606.ENSP00000294954	ENSP00000294954	P22888
2	Gan Cao	NSRJSISNDPOJOP-BBRMVZONSA-N	336327	Gan Cao	Glycyrrhiza uralensis Fisch. ex DC.	9606.ENSP00000297350	ENSP00000297350	O00300
4	Gan Cao	NSRJSISNDPOJOP-BBRMVZONSA-N	336327	Gan Cao	Glycyrrhiza uralensis Fisch. ex DC.	9606.ENSP00000294954	ENSP00000294954	P22888
4	Gan Cao	NSRJSISNDPOJOP-BBRMVZONSA-N	336327	Gan Cao	Glycyrrhiza uralensis Fisch. ex DC.	9606.ENSP00000297350	ENSP00000297350	O00300
6	Gan Cao	NSRJSISNDPOJOP-BBRMVZONSA-N	336327	Gan Cao	Glycyrrhiza uralensis Fisch. ex DC.	9606.ENSP00000294954	ENSP00000294954	P22888
6	Gan Cao	NSRJSISNDPOJOP-BBRMVZONSA-N	336327	Gan Cao	Glycyrrhiza uralensis Fisch. ex DC.	9606.ENSP00000297350	ENSP00000297350	O00300
2	Bai Zhu	BJHIKXHVCXFQLS-UYFOZJQFSA-N	5984	Bai Zhu	Atractylodes macrocephala Koidz.	9606.ENSP00000295897	ENSP00000295897	P02768
2	Bai Zhu	BJHIKXHVCXFQLS-UYFOZJQFSA-N	5984	Bai Zhu	Atractylodes macrocephala Koidz.	9606.ENSP00000342087	ENSP00000342087	A0A0A0MRB0
4	Da Zao	BJHIKXHVCXFQLS-UYFOZJQFSA-N	5984	Da Zao	Zizyphus jujuba Mill.	9606.ENSP00000295897	ENSP00000295897	P02768
4	Da Zao	BJHIKXHVCXFQLS-UYFOZJQFSA-N	5984	Da Zao	Zizyphus jujuba Mill.	9606.ENSP00000342087	ENSP00000342087	A0A0A0MRB0
4	Shan Yao	BJHIKXHVCXFQLS-UYFOZJQFSA-N	5984	Shan Yao	Dioscorea oppositifolia L.	9606.ENSP00000295897	ENSP00000295897	P02768
4	Shan Yao	BJHIKXHVCXFQLS-UYFOZJQFSA-N	5984	Shan Yao	Dioscorea oppositifolia L.	9606.ENSP00000342087	ENSP00000342087	A0A0A0MRB0
4	Bai Zhu	BJHIKXHVCXFQLS-UYFOZJQFSA-N	5984	Bai Zhu	Atractylodes macrocephala Koidz.	9606.ENSP00000295897	ENSP00000295897	P02768
4	Bai Zhu	BJHIKXHVCXFQLS-UYFOZJQFSA-N	5984	Bai Zhu	Atractylodes macrocephala Koidz.	9606.ENSP00000342087	ENSP00000342087	A0A0A0MRB0
2	Ren Shen	XDSSPSLGNGIIHP-VKHMYHEASA-N	147004	Ren Shen	Panax ginseng C.A.Mey.	9606.ENSP00000260508	ENSP00000260508	Q6YP21
2	Ren Shen	XDSSPSLGNGIIHP-VKHMYHEASA-N	147004	Ren Shen	Panax ginseng C.A.Mey.	9606.ENSP00000338964	ENSP00000338964	Q9UJ14
2	Ren Shen	XDSSPSLGNGIIHP-VKHMYHEASA-N	147004	Ren Shen	Panax ginseng C.A.Mey.	9606.ENSP00000359976	ENSP00000359976	P32929
2	Ren Shen	XDSSPSLGNGIIHP-VKHMYHEASA-N	147004	Ren Shen	Panax ginseng C.A.Mey.	9606.ENSP00000381340	ENSP00000381340	P36269
4	Ren Shen	XDSSPSLGNGIIHP-VKHMYHEASA-N	147004	Ren Shen	Panax ginseng C.A.Mey.	9606.ENSP00000260508	ENSP00000260508	Q6YP21
4	Ren Shen	XDSSPSLGNGIIHP-VKHMYHEASA-N	147004	Ren Shen	Panax ginseng C.A.Mey.	9606.ENSP00000338964	ENSP00000338964	Q9UJ14
4	Ren Shen	XDSSPSLGNGIIHP-VKHMYHEASA-N	147004	Ren Shen	Panax ginseng C.A.Mey.	9606.ENSP00000359976	ENSP00000359976	P32929
4	Ren Shen	XDSSPSLGNGIIHP-VKHMYHEASA-N	147004	Ren Shen	Panax ginseng C.A.Mey.	9606.ENSP00000381340	ENSP00000381340	P36269
2	Gan Cao	XFFOMNJIDRDDLQ-UHFFFAOYSA-N	5281671	Gan Cao	Glycyrrhiza uralensis Fisch. ex DC.	9606.ENSP00000264657	ENSP00000264657	P40763
4	Gan Cao	XFFOMNJIDRDDLQ-UHFFFAOYSA-N	5281671	Gan Cao	Glycyrrhiza uralensis Fisch. ex DC.	9606.ENSP00000264657	ENSP00000264657	P40763
6	Gan Cao	XFFOMNJIDRDDLQ-UHFFFAOYSA-N	5281671	Gan Cao	Glycyrrhiza uralensis Fisch. ex DC.	9606.ENSP00000264657	ENSP00000264657	P40763
4	Da Zao	BNWJOHGLIBDBOB-UHFFFAOYSA-N	4276	Da Zao	Zizyphus jujuba Mill.	9606.ENSP00000295256	ENSP00000295256	O60760
4	Da Zao	BNWJOHGLIBDBOB-UHFFFAOYSA-N	4276	Da Zao	Zizyphus jujuba Mill.	9606.ENSP00000369050	ENSP00000369050	P04798
2	Dang Gui	GHVNFZFCNZKVNT-UHFFFAOYSA-N	2969	Dang Gui	Angelica sinensis (Oliv.) Diels	9606.ENSP00000268171	ENSP00000268171	P09958
2	Dang Gui	GHVNFZFCNZKVNT-UHFFFAOYSA-N	2969	Dang Gui	Angelica sinensis (Oliv.) Diels	9606.ENSP00000287820	ENSP00000287820	P37231
2	Dang Gui	GHVNFZFCNZKVNT-UHFFFAOYSA-N	2969	Dang Gui	Angelica sinensis (Oliv.) Diels	9606.ENSP00000308024	ENSP00000308024	P29120
2	Dang Gui	GHVNFZFCNZKVNT-UHFFFAOYSA-N	2969	Dang Gui	Angelica sinensis (Oliv.) Diels	9606.ENSP00000314196	ENSP00000314196	Q96T53
2	Dang Gui	GHVNFZFCNZKVNT-UHFFFAOYSA-N	2969	Dang Gui	Angelica sinensis (Oliv.) Diels	9606.ENSP00000315263	ENSP00000315263	Q9NZD2
2	Dang Gui	GHVNFZFCNZKVNT-UHFFFAOYSA-N	2969	Dang Gui	Angelica sinensis (Oliv.) Diels	9606.ENSP00000323071	ENSP00000323071	Q8N9L9
2	Dang Gui	GHVNFZFCNZKVNT-UHFFFAOYSA-N	2969	Dang Gui	Angelica sinensis (Oliv.) Diels	9606.ENSP00000367086	ENSP00000367086	O00154
2	Ren Shen	FHHSEFRSDKWJKJ-UHFFFAOYSA-N	5317284	Ren Shen	Panax ginseng C.A.Mey.	9606.ENSP00000356438	ENSP00000356438	P35354
4	Ren Shen	FHHSEFRSDKWJKJ-UHFFFAOYSA-N	5317284	Ren Shen	Panax ginseng C.A.Mey.	9606.ENSP00000356438	ENSP00000356438	P35354
4	Sha Ren	GLZPCOQZEFWAFX-YFHOEESVSA-N	643820	Sha Ren	Amomum villosum Lour. or Amomum villosum var. xanthioides (Wall. ex Baker) T.L.Wu & S.J.Chen or Amomum longiligulare T.L. Wu	9606.ENSP00000262209	ENSP00000262209	O75762
2	Dang Gui	GYHFUZHODSMOHU-UHFFFAOYSA-N	31289	Dang Gui	Angelica sinensis (Oliv.) Diels	9606.ENSP00000222543	ENSP00000222543	P48307
2	Dang Gui	GYHFUZHODSMOHU-UHFFFAOYSA-N	31289	Dang Gui	Angelica sinensis (Oliv.) Diels	9606.ENSP00000267502	ENSP00000267502	Q96NR8
4	Lai Fu Zi	GYHFUZHODSMOHU-UHFFFAOYSA-N	31289	Lai Fu Zi	Raphanus sativus L.	9606.ENSP00000222543	ENSP00000222543	P48307
4	Lai Fu Zi	GYHFUZHODSMOHU-UHFFFAOYSA-N	31289	Lai Fu Zi	Raphanus sativus L.	9606.ENSP00000267502	ENSP00000267502	Q96NR8
6	Chuan Xiong	GYHFUZHODSMOHU-UHFFFAOYSA-N	31289	Chuan Xiong	Conioselinum anthriscoides 'Chuanxiong'	9606.ENSP00000222543	ENSP00000222543	P48307
6	Chuan Xiong	GYHFUZHODSMOHU-UHFFFAOYSA-N	31289	Chuan Xiong	Conioselinum anthriscoides 'Chuanxiong'	9606.ENSP00000267502	ENSP00000267502	Q96NR8
4	Sha Ren	KEQFTVQCIQJIQW-UHFFFAOYSA-N	8679	Sha Ren	Amomum villosum Lour. or Amomum villosum var. xanthioides (Wall. ex Baker) T.L.Wu & S.J.Chen or Amomum longiligulare T.L. Wu	9606.ENSP00000260970	ENSP00000260970	Q13427
2	Ren Shen	TVMXDCGIABBOFY-UHFFFAOYSA-N	356	Ren Shen	Panax ginseng C.A.Mey.	9606.ENSP00000309591	ENSP00000309591	P17612
2	Ren Shen	TVMXDCGIABBOFY-UHFFFAOYSA-N	356	Ren Shen	Panax ginseng C.A.Mey.	9606.ENSP00000311095	ENSP00000311095	Q02928
2	Ren Shen	TVMXDCGIABBOFY-UHFFFAOYSA-N	356	Ren Shen	Panax ginseng C.A.Mey.	9606.ENSP00000315263	ENSP00000315263	Q9NZD2
2	Ren Shen	TVMXDCGIABBOFY-UHFFFAOYSA-N	356	Ren Shen	Panax ginseng C.A.Mey.	9606.ENSP00000360958	ENSP00000360958	Q5TCH4
2	Gan Cao	TVMXDCGIABBOFY-UHFFFAOYSA-N	356	Gan Cao	Glycyrrhiza uralensis Fisch. ex DC.	9606.ENSP00000309591	ENSP00000309591	P17612
2	Gan Cao	TVMXDCGIABBOFY-UHFFFAOYSA-N	356	Gan Cao	Glycyrrhiza uralensis Fisch. ex DC.	9606.ENSP00000311095	ENSP00000311095	Q02928
2	Gan Cao	TVMXDCGIABBOFY-UHFFFAOYSA-N	356	Gan Cao	Glycyrrhiza uralensis Fisch. ex DC.	9606.ENSP00000315263	ENSP00000315263	Q9NZD2
2	Gan Cao	TVMXDCGIABBOFY-UHFFFAOYSA-N	356	Gan Cao	Glycyrrhiza uralensis Fisch. ex DC.	9606.ENSP00000360958	ENSP00000360958	Q5TCH4
4	Ren Shen	TVMXDCGIABBOFY-UHFFFAOYSA-N	356	Ren Shen	Panax ginseng C.A.Mey.	9606.ENSP00000309591	ENSP00000309591	P17612
4	Ren Shen	TVMXDCGIABBOFY-UHFFFAOYSA-N	356	Ren Shen	Panax ginseng C.A.Mey.	9606.ENSP00000311095	ENSP00000311095	Q02928
4	Ren Shen	TVMXDCGIABBOFY-UHFFFAOYSA-N	356	Ren Shen	Panax ginseng C.A.Mey.	9606.ENSP00000315263	ENSP00000315263	Q9NZD2
4	Ren Shen	TVMXDCGIABBOFY-UHFFFAOYSA-N	356	Ren Shen	Panax ginseng C.A.Mey.	9606.ENSP00000360958	ENSP00000360958	Q5TCH4
4	Gan Cao	TVMXDCGIABBOFY-UHFFFAOYSA-N	356	Gan Cao	Glycyrrhiza uralensis Fisch. ex DC.	9606.ENSP00000309591	ENSP00000309591	P17612
4	Gan Cao	TVMXDCGIABBOFY-UHFFFAOYSA-N	356	Gan Cao	Glycyrrhiza uralensis Fisch. ex DC.	9606.ENSP00000311095	ENSP00000311095	Q02928
4	Gan Cao	TVMXDCGIABBOFY-UHFFFAOYSA-N	356	Gan Cao	Glycyrrhiza uralensis Fisch. ex DC.	9606.ENSP00000315263	ENSP00000315263	Q9NZD2
4	Gan Cao	TVMXDCGIABBOFY-UHFFFAOYSA-N	356	Gan Cao	Glycyrrhiza uralensis Fisch. ex DC.	9606.ENSP00000360958	ENSP00000360958	Q5TCH4
6	Chuan Xiong	TVMXDCGIABBOFY-UHFFFAOYSA-N	356	Chuan Xiong	Conioselinum anthriscoides 'Chuanxiong'	9606.ENSP00000309591	ENSP00000309591	P17612
6	Chuan Xiong	TVMXDCGIABBOFY-UHFFFAOYSA-N	356	Chuan Xiong	Conioselinum anthriscoides 'Chuanxiong'	9606.ENSP00000311095	ENSP00000311095	Q02928
6	Chuan Xiong	TVMXDCGIABBOFY-UHFFFAOYSA-N	356	Chuan Xiong	Conioselinum anthriscoides 'Chuanxiong'	9606.ENSP00000315263	ENSP00000315263	Q9NZD2
6	Chuan Xiong	TVMXDCGIABBOFY-UHFFFAOYSA-N	356	Chuan Xiong	Conioselinum anthriscoides 'Chuanxiong'	9606.ENSP00000360958	ENSP00000360958	Q5TCH4
6	Gan Cao	TVMXDCGIABBOFY-UHFFFAOYSA-N	356	Gan Cao	Glycyrrhiza uralensis Fisch. ex DC.	9606.ENSP00000309591	ENSP00000309591	P17612
6	Gan Cao	TVMXDCGIABBOFY-UHFFFAOYSA-N	356	Gan Cao	Glycyrrhiza uralensis Fisch. ex DC.	9606.ENSP00000311095	ENSP00000311095	Q02928
6	Gan Cao	TVMXDCGIABBOFY-UHFFFAOYSA-N	356	Gan Cao	Glycyrrhiza uralensis Fisch. ex DC.	9606.ENSP00000315263	ENSP00000315263	Q9NZD2
6	Gan Cao	TVMXDCGIABBOFY-UHFFFAOYSA-N	356	Gan Cao	Glycyrrhiza uralensis Fisch. ex DC.	9606.ENSP00000360958	ENSP00000360958	Q5TCH4
4	Ban Xia	IGMNYECMUMZDDF-UHFFFAOYSA-N	780	Ban Xia	Pinellia ternata (Thunb.) Makino	9606.ENSP00000283871	ENSP00000283871	Q93099
4	Ban Xia	IGMNYECMUMZDDF-UHFFFAOYSA-N	780	Ban Xia	Pinellia ternata (Thunb.) Makino	9606.ENSP00000289004	ENSP00000289004	A0A0B4J1R4
4	Ban Xia	IGMNYECMUMZDDF-UHFFFAOYSA-N	780	Ban Xia	Pinellia ternata (Thunb.) Makino	9606.ENSP00000289004	ENSP00000289004	P32754
2	Gan Jiang	NUJGJRNETVAIRJ-UHFFFAOYSA-N	454	Gan Jiang	Zingiber officinale Roscoe	9606.ENSP00000296412	ENSP00000296412	P11766
2	Gan Jiang	NUJGJRNETVAIRJ-UHFFFAOYSA-N	454	Gan Jiang	Zingiber officinale Roscoe	9606.ENSP00000306245	ENSP00000306245	P01100
2	Gan Jiang	NUJGJRNETVAIRJ-UHFFFAOYSA-N	454	Gan Jiang	Zingiber officinale Roscoe	9606.ENSP00000306606	ENSP00000306606	P00325
2	Gan Jiang	NUJGJRNETVAIRJ-UHFFFAOYSA-N	454	Gan Jiang	Zingiber officinale Roscoe	9606.ENSP00000314508	ENSP00000314508	P04062
2	Gan Jiang	NUJGJRNETVAIRJ-UHFFFAOYSA-N	454	Gan Jiang	Zingiber officinale Roscoe	9606.ENSP00000345774	ENSP00000345774	P51648
2	Gan Jiang	NUJGJRNETVAIRJ-UHFFFAOYSA-N	454	Gan Jiang	Zingiber officinale Roscoe	9606.ENSP00000346827	ENSP00000346827	P49189
2	Gan Jiang	NUJGJRNETVAIRJ-UHFFFAOYSA-N	454	Gan Jiang	Zingiber officinale Roscoe	9606.ENSP00000366927	ENSP00000366927	P30837
2	Gan Jiang	NUJGJRNETVAIRJ-UHFFFAOYSA-N	454	Gan Jiang	Zingiber officinale Roscoe	9606.ENSP00000378359	ENSP00000378359	P28332
2	Gan Jiang	NUJGJRNETVAIRJ-UHFFFAOYSA-N	454	Gan Jiang	Zingiber officinale Roscoe	9606.ENSP00000420269	ENSP00000420269	P40394
2	Chai Hu	NUJGJRNETVAIRJ-UHFFFAOYSA-N	454	Chai Hu	Bupleurum chinense DC.	9606.ENSP00000296412	ENSP00000296412	P11766
2	Chai Hu	NUJGJRNETVAIRJ-UHFFFAOYSA-N	454	Chai Hu	Bupleurum chinense DC.	9606.ENSP00000306245	ENSP00000306245	P01100
2	Chai Hu	NUJGJRNETVAIRJ-UHFFFAOYSA-N	454	Chai Hu	Bupleurum chinense DC.	9606.ENSP00000306606	ENSP00000306606	P00325
2	Chai Hu	NUJGJRNETVAIRJ-UHFFFAOYSA-N	454	Chai Hu	Bupleurum chinense DC.	9606.ENSP00000314508	ENSP00000314508	P04062
2	Chai Hu	NUJGJRNETVAIRJ-UHFFFAOYSA-N	454	Chai Hu	Bupleurum chinense DC.	9606.ENSP00000345774	ENSP00000345774	P51648
2	Chai Hu	NUJGJRNETVAIRJ-UHFFFAOYSA-N	454	Chai Hu	Bupleurum chinense DC.	9606.ENSP00000346827	ENSP00000346827	P49189
2	Chai Hu	NUJGJRNETVAIRJ-UHFFFAOYSA-N	454	Chai Hu	Bupleurum chinense DC.	9606.ENSP00000366927	ENSP00000366927	P30837
2	Chai Hu	NUJGJRNETVAIRJ-UHFFFAOYSA-N	454	Chai Hu	Bupleurum chinense DC.	9606.ENSP00000378359	ENSP00000378359	P28332
2	Chai Hu	NUJGJRNETVAIRJ-UHFFFAOYSA-N	454	Chai Hu	Bupleurum chinense DC.	9606.ENSP00000420269	ENSP00000420269	P40394
4	Sha Ren	NUJGJRNETVAIRJ-UHFFFAOYSA-N	454	Sha Ren	Amomum villosum Lour. or Amomum villosum var. xanthioides (Wall. ex Baker) T.L.Wu & S.J.Chen or Amomum longiligulare T.L. Wu	9606.ENSP00000296412	ENSP00000296412	P11766
4	Sha Ren	NUJGJRNETVAIRJ-UHFFFAOYSA-N	454	Sha Ren	Amomum villosum Lour. or Amomum villosum var. xanthioides (Wall. ex Baker) T.L.Wu & S.J.Chen or Amomum longiligulare T.L. Wu	9606.ENSP00000306245	ENSP00000306245	P01100
4	Sha Ren	NUJGJRNETVAIRJ-UHFFFAOYSA-N	454	Sha Ren	Amomum villosum Lour. or Amomum villosum var. xanthioides (Wall. ex Baker) T.L.Wu & S.J.Chen or Amomum longiligulare T.L. Wu	9606.ENSP00000306606	ENSP00000306606	P00325
4	Sha Ren	NUJGJRNETVAIRJ-UHFFFAOYSA-N	454	Sha Ren	Amomum villosum Lour. or Amomum villosum var. xanthioides (Wall. ex Baker) T.L.Wu & S.J.Chen or Amomum longiligulare T.L. Wu	9606.ENSP00000314508	ENSP00000314508	P04062
4	Sha Ren	NUJGJRNETVAIRJ-UHFFFAOYSA-N	454	Sha Ren	Amomum villosum Lour. or Amomum villosum var. xanthioides (Wall. ex Baker) T.L.Wu & S.J.Chen or Amomum longiligulare T.L. Wu	9606.ENSP00000345774	ENSP00000345774	P51648
4	Sha Ren	NUJGJRNETVAIRJ-UHFFFAOYSA-N	454	Sha Ren	Amomum villosum Lour. or Amomum villosum var. xanthioides (Wall. ex Baker) T.L.Wu & S.J.Chen or Amomum longiligulare T.L. Wu	9606.ENSP00000346827	ENSP00000346827	P49189
4	Sha Ren	NUJGJRNETVAIRJ-UHFFFAOYSA-N	454	Sha Ren	Amomum villosum Lour. or Amomum villosum var. xanthioides (Wall. ex Baker) T.L.Wu & S.J.Chen or Amomum longiligulare T.L. Wu	9606.ENSP00000366927	ENSP00000366927	P30837
4	Sha Ren	NUJGJRNETVAIRJ-UHFFFAOYSA-N	454	Sha Ren	Amomum villosum Lour. or Amomum villosum var. xanthioides (Wall. ex Baker) T.L.Wu & S.J.Chen or Amomum longiligulare T.L. Wu	9606.ENSP00000378359	ENSP00000378359	P28332
4	Sha Ren	NUJGJRNETVAIRJ-UHFFFAOYSA-N	454	Sha Ren	Amomum villosum Lour. or Amomum villosum var. xanthioides (Wall. ex Baker) T.L.Wu & S.J.Chen or Amomum longiligulare T.L. Wu	9606.ENSP00000420269	ENSP00000420269	P40394
4	Chen Pi	NUJGJRNETVAIRJ-UHFFFAOYSA-N	454	Chen Pi	Citrus reticulata Blanco	9606.ENSP00000296412	ENSP00000296412	P11766
4	Chen Pi	NUJGJRNETVAIRJ-UHFFFAOYSA-N	454	Chen Pi	Citrus reticulata Blanco	9606.ENSP00000306245	ENSP00000306245	P01100
4	Chen Pi	NUJGJRNETVAIRJ-UHFFFAOYSA-N	454	Chen Pi	Citrus reticulata Blanco	9606.ENSP00000306606	ENSP00000306606	P00325
4	Chen Pi	NUJGJRNETVAIRJ-UHFFFAOYSA-N	454	Chen Pi	Citrus reticulata Blanco	9606.ENSP00000314508	ENSP00000314508	P04062
4	Chen Pi	NUJGJRNETVAIRJ-UHFFFAOYSA-N	454	Chen Pi	Citrus reticulata Blanco	9606.ENSP00000345774	ENSP00000345774	P51648
4	Chen Pi	NUJGJRNETVAIRJ-UHFFFAOYSA-N	454	Chen Pi	Citrus reticulata Blanco	9606.ENSP00000346827	ENSP00000346827	P49189
4	Chen Pi	NUJGJRNETVAIRJ-UHFFFAOYSA-N	454	Chen Pi	Citrus reticulata Blanco	9606.ENSP00000366927	ENSP00000366927	P30837
4	Chen Pi	NUJGJRNETVAIRJ-UHFFFAOYSA-N	454	Chen Pi	Citrus reticulata Blanco	9606.ENSP00000378359	ENSP00000378359	P28332
4	Chen Pi	NUJGJRNETVAIRJ-UHFFFAOYSA-N	454	Chen Pi	Citrus reticulata Blanco	9606.ENSP00000420269	ENSP00000420269	P40394
6	Chuan Xiong	NUJGJRNETVAIRJ-UHFFFAOYSA-N	454	Chuan Xiong	Conioselinum anthriscoides 'Chuanxiong'	9606.ENSP00000296412	ENSP00000296412	P11766
6	Chuan Xiong	NUJGJRNETVAIRJ-UHFFFAOYSA-N	454	Chuan Xiong	Conioselinum anthriscoides 'Chuanxiong'	9606.ENSP00000306245	ENSP00000306245	P01100
6	Chuan Xiong	NUJGJRNETVAIRJ-UHFFFAOYSA-N	454	Chuan Xiong	Conioselinum anthriscoides 'Chuanxiong'	9606.ENSP00000306606	ENSP00000306606	P00325
6	Chuan Xiong	NUJGJRNETVAIRJ-UHFFFAOYSA-N	454	Chuan Xiong	Conioselinum anthriscoides 'Chuanxiong'	9606.ENSP00000314508	ENSP00000314508	P04062
6	Chuan Xiong	NUJGJRNETVAIRJ-UHFFFAOYSA-N	454	Chuan Xiong	Conioselinum anthriscoides 'Chuanxiong'	9606.ENSP00000345774	ENSP00000345774	P51648
6	Chuan Xiong	NUJGJRNETVAIRJ-UHFFFAOYSA-N	454	Chuan Xiong	Conioselinum anthriscoides 'Chuanxiong'	9606.ENSP00000346827	ENSP00000346827	P49189
6	Chuan Xiong	NUJGJRNETVAIRJ-UHFFFAOYSA-N	454	Chuan Xiong	Conioselinum anthriscoides 'Chuanxiong'	9606.ENSP00000366927	ENSP00000366927	P30837
6	Chuan Xiong	NUJGJRNETVAIRJ-UHFFFAOYSA-N	454	Chuan Xiong	Conioselinum anthriscoides 'Chuanxiong'	9606.ENSP00000378359	ENSP00000378359	P28332
6	Chuan Xiong	NUJGJRNETVAIRJ-UHFFFAOYSA-N	454	Chuan Xiong	Conioselinum anthriscoides 'Chuanxiong'	9606.ENSP00000420269	ENSP00000420269	P40394
3	Huang Lian	MAYJEFRPIKEYBL-OASIGRBWSA-N	119041	Huang Lian	Coptis chinensis Franch. or Coptis deltoidea C.Y.Cheng & P.K.Hsiao or Coptis teeta Wall.	9606.ENSP00000356438	ENSP00000356438	P35354
2	Gou Qi	MMNYKQIDRZNIKT-VSADUBDNSA-N	65252	Gou Qi	Lycium barbarum L. or Lycium chinense Mill.	9606.ENSP00000003100	ENSP00000003100	A0A0C4DFL7
2	Gou Qi	MMNYKQIDRZNIKT-VSADUBDNSA-N	65252	Gou Qi	Lycium barbarum L. or Lycium chinense Mill.	9606.ENSP00000003100	ENSP00000003100	Q16850
2	Chai Hu	WLJVXDMOQOGPHL-UHFFFAOYSA-N	999	Chai Hu	Bupleurum chinense DC.	9606.ENSP00000225740	ENSP00000225740	P30838
2	Chai Hu	WLJVXDMOQOGPHL-UHFFFAOYSA-N	999	Chai Hu	Bupleurum chinense DC.	9606.ENSP00000255084	ENSP00000255084	P48448
2	Chai Hu	WLJVXDMOQOGPHL-UHFFFAOYSA-N	999	Chai Hu	Bupleurum chinense DC.	9606.ENSP00000261733	ENSP00000261733	P05091
2	Chai Hu	WLJVXDMOQOGPHL-UHFFFAOYSA-N	999	Chai Hu	Bupleurum chinense DC.	9606.ENSP00000285930	ENSP00000285930	P15121
2	Chai Hu	WLJVXDMOQOGPHL-UHFFFAOYSA-N	999	Chai Hu	Bupleurum chinense DC.	9606.ENSP00000332256	ENSP00000332256	P47895
2	Chai Hu	WLJVXDMOQOGPHL-UHFFFAOYSA-N	999	Chai Hu	Bupleurum chinense DC.	9606.ENSP00000345774	ENSP00000345774	P51648
2	Chai Hu	WLJVXDMOQOGPHL-UHFFFAOYSA-N	999	Chai Hu	Bupleurum chinense DC.	9606.ENSP00000448059	ENSP00000448059	P00439
6	Zhi Mu	GHOKWGTUZJEAQD-ZETCQYMHSA-N	6613	Zhi Mu	Anemarrhena asphodeloides Bunge	9606.ENSP00000239231	ENSP00000239231	Q9H999
6	Zhi Mu	GHOKWGTUZJEAQD-ZETCQYMHSA-N	6613	Zhi Mu	Anemarrhena asphodeloides Bunge	9606.ENSP00000302108	ENSP00000302108	Q8TE04
6	Zhi Mu	GHOKWGTUZJEAQD-ZETCQYMHSA-N	6613	Zhi Mu	Anemarrhena asphodeloides Bunge	9606.ENSP00000313377	ENSP00000313377	Q9BZ23
6	Zhi Mu	GHOKWGTUZJEAQD-ZETCQYMHSA-N	6613	Zhi Mu	Anemarrhena asphodeloides Bunge	9606.ENSP00000322276	ENSP00000322276	O95498
6	Zhi Mu	GHOKWGTUZJEAQD-ZETCQYMHSA-N	6613	Zhi Mu	Anemarrhena asphodeloides Bunge	9606.ENSP00000356905	ENSP00000356905	O95497
6	Zhi Mu	GHOKWGTUZJEAQD-ZETCQYMHSA-N	6613	Zhi Mu	Anemarrhena asphodeloides Bunge	9606.ENSP00000367727	ENSP00000367727	Q9NVE7
4	Da Zao	ZOOGRGPOEVQQDX-UUOKFMHZSA-N	24316	Da Zao	Zizyphus jujuba Mill.	9606.ENSP00000255266	ENSP00000255266	P16499
4	Da Zao	ZOOGRGPOEVQQDX-UUOKFMHZSA-N	24316	Da Zao	Zizyphus jujuba Mill.	9606.ENSP00000291539	ENSP00000291539	O76083
4	Da Zao	ZOOGRGPOEVQQDX-UUOKFMHZSA-N	24316	Da Zao	Zizyphus jujuba Mill.	9606.ENSP00000334910	ENSP00000334910	O00408
4	Da Zao	ZOOGRGPOEVQQDX-UUOKFMHZSA-N	24316	Da Zao	Zizyphus jujuba Mill.	9606.ENSP00000347046	ENSP00000347046	O76074
4	Da Zao	ZOOGRGPOEVQQDX-UUOKFMHZSA-N	24316	Da Zao	Zizyphus jujuba Mill.	9606.ENSP00000351957	ENSP00000351957	Q14432
4	Da Zao	ZOOGRGPOEVQQDX-UUOKFMHZSA-N	24316	Da Zao	Zizyphus jujuba Mill.	9606.ENSP00000357669	ENSP00000357669	P16066
4	Da Zao	ZOOGRGPOEVQQDX-UUOKFMHZSA-N	24316	Da Zao	Zizyphus jujuba Mill.	9606.ENSP00000360502	ENSP00000360502	P51160
4	Da Zao	ZOOGRGPOEVQQDX-UUOKFMHZSA-N	24316	Da Zao	Zizyphus jujuba Mill.	9606.ENSP00000363092	ENSP00000363092	Q13976
4	Da Zao	ZOOGRGPOEVQQDX-UUOKFMHZSA-N	24316	Da Zao	Zizyphus jujuba Mill.	9606.ENSP00000420295	ENSP00000420295	P35913
4	Da Zao	ZOOGRGPOEVQQDX-UUOKFMHZSA-N	24316	Da Zao	Zizyphus jujuba Mill.	9606.ENSP00000438284	ENSP00000438284	A0A3F2YP58
4	Da Zao	ZOOGRGPOEVQQDX-UUOKFMHZSA-N	24316	Da Zao	Zizyphus jujuba Mill.	9606.ENSP00000438284	ENSP00000438284	Q9Y233
2	Chai Hu	IWDCLRJOBJJRNH-UHFFFAOYSA-N	2879	Chai Hu	Bupleurum chinense DC.	9606.ENSP00000223095	ENSP00000223095	P05121
2	Chai Hu	IWDCLRJOBJJRNH-UHFFFAOYSA-N	2879	Chai Hu	Bupleurum chinense DC.	9606.ENSP00000296545	ENSP00000296545	P40933
2	Chai Hu	IWDCLRJOBJJRNH-UHFFFAOYSA-N	2879	Chai Hu	Bupleurum chinense DC.	9606.ENSP00000441691	ENSP00000441691	P11215
2	Dang Gui	IWDCLRJOBJJRNH-UHFFFAOYSA-N	2879	Dang Gui	Angelica sinensis (Oliv.) Diels	9606.ENSP00000223095	ENSP00000223095	P05121
2	Dang Gui	IWDCLRJOBJJRNH-UHFFFAOYSA-N	2879	Dang Gui	Angelica sinensis (Oliv.) Diels	9606.ENSP00000296545	ENSP00000296545	P40933
2	Dang Gui	IWDCLRJOBJJRNH-UHFFFAOYSA-N	2879	Dang Gui	Angelica sinensis (Oliv.) Diels	9606.ENSP00000441691	ENSP00000441691	P11215
1	Ban Zhi Lian	WRMNZCZEMHIOCP-UHFFFAOYSA-N	6054	Ban Zhi Lian	Scutellaria barbata D. Don.	9606.ENSP00000275216	ENSP00000275216	Q96RJ0
1	Ban Zhi Lian	WRMNZCZEMHIOCP-UHFFFAOYSA-N	6054	Ban Zhi Lian	Scutellaria barbata D. Don.	9606.ENSP00000306606	ENSP00000306606	P00325
1	Ban Zhi Lian	WRMNZCZEMHIOCP-UHFFFAOYSA-N	6054	Ban Zhi Lian	Scutellaria barbata D. Don.	9606.ENSP00000378359	ENSP00000378359	P28332
2	Gou Qi	YNPNZTXNASCQKK-UHFFFAOYSA-N	995	Gou Qi	Lycium barbarum L. or Lycium chinense Mill.	9606.ENSP00000259271	ENSP00000259271	Q05329
2	Gan Jiang	DNIAPMSPPWPWGF-GSVOUGTGSA-N	259994	Gan Jiang	Zingiber officinale Roscoe	9606.ENSP00000260129	ENSP00000260129	Q96RS0
2	Gan Jiang	DNIAPMSPPWPWGF-GSVOUGTGSA-N	259994	Gan Jiang	Zingiber officinale Roscoe	9606.ENSP00000261267	ENSP00000261267	P61626
2	Mu Dan Pi	FJKROLUGYXJWQN-UHFFFAOYSA-N	135	Mu Dan Pi	Paeonia × suffruticosa Andrews	9606.ENSP00000285379	ENSP00000285379	P00918
2	Mu Dan Pi	FJKROLUGYXJWQN-UHFFFAOYSA-N	135	Mu Dan Pi	Paeonia × suffruticosa Andrews	9606.ENSP00000310873	ENSP00000310873	Q96H96
2	Mu Dan Pi	FJKROLUGYXJWQN-UHFFFAOYSA-N	135	Mu Dan Pi	Paeonia × suffruticosa Andrews	9606.ENSP00000333946	ENSP00000333946	Q9Y2Z9
6	Chuan Xiong	FJKROLUGYXJWQN-UHFFFAOYSA-N	135	Chuan Xiong	Conioselinum anthriscoides 'Chuanxiong'	9606.ENSP00000285379	ENSP00000285379	P00918
6	Chuan Xiong	FJKROLUGYXJWQN-UHFFFAOYSA-N	135	Chuan Xiong	Conioselinum anthriscoides 'Chuanxiong'	9606.ENSP00000310873	ENSP00000310873	Q96H96
6	Chuan Xiong	FJKROLUGYXJWQN-UHFFFAOYSA-N	135	Chuan Xiong	Conioselinum anthriscoides 'Chuanxiong'	9606.ENSP00000333946	ENSP00000333946	Q9Y2Z9
2	Chai Hu	ZUOUZKKEUPVFJK-UHFFFAOYSA-N	7095	Chai Hu	Bupleurum chinense DC.	9606.ENSP00000369050	ENSP00000369050	P04798
2	Chai Hu	ORNBQBCIOKFOEO-QGVNFLHTSA-N	8955	Chai Hu	Bupleurum chinense DC.	9606.ENSP00000201586	ENSP00000201586	O00204
2	Chai Hu	ORNBQBCIOKFOEO-QGVNFLHTSA-N	8955	Chai Hu	Bupleurum chinense DC.	9606.ENSP00000217961	ENSP00000217961	P08842
2	Chai Hu	ORNBQBCIOKFOEO-QGVNFLHTSA-N	8955	Chai Hu	Bupleurum chinense DC.	9606.ENSP00000268053	ENSP00000268053	P05108
2	Chai Hu	ORNBQBCIOKFOEO-QGVNFLHTSA-N	8955	Chai Hu	Bupleurum chinense DC.	9606.ENSP00000310721	ENSP00000310721	O75881
2	Chai Hu	ORNBQBCIOKFOEO-QGVNFLHTSA-N	8955	Chai Hu	Bupleurum chinense DC.	9606.ENSP00000336528	ENSP00000336528	O75469
2	Chai Hu	ORNBQBCIOKFOEO-QGVNFLHTSA-N	8955	Chai Hu	Bupleurum chinense DC.	9606.ENSP00000358421	ENSP00000358421	P14060
2	Chai Hu	ORNBQBCIOKFOEO-QGVNFLHTSA-N	8955	Chai Hu	Bupleurum chinense DC.	9606.ENSP00000358903	ENSP00000358903	P05093
2	Chai Hu	ORNBQBCIOKFOEO-QGVNFLHTSA-N	8955	Chai Hu	Bupleurum chinense DC.	9606.ENSP00000408860	ENSP00000408860	P08686
6	Chuan Xiong	ORNBQBCIOKFOEO-QGVNFLHTSA-N	8955	Chuan Xiong	Conioselinum anthriscoides 'Chuanxiong'	9606.ENSP00000201586	ENSP00000201586	O00204
6	Chuan Xiong	ORNBQBCIOKFOEO-QGVNFLHTSA-N	8955	Chuan Xiong	Conioselinum anthriscoides 'Chuanxiong'	9606.ENSP00000217961	ENSP00000217961	P08842
6	Chuan Xiong	ORNBQBCIOKFOEO-QGVNFLHTSA-N	8955	Chuan Xiong	Conioselinum anthriscoides 'Chuanxiong'	9606.ENSP00000268053	ENSP00000268053	P05108
6	Chuan Xiong	ORNBQBCIOKFOEO-QGVNFLHTSA-N	8955	Chuan Xiong	Conioselinum anthriscoides 'Chuanxiong'	9606.ENSP00000310721	ENSP00000310721	O75881
6	Chuan Xiong	ORNBQBCIOKFOEO-QGVNFLHTSA-N	8955	Chuan Xiong	Conioselinum anthriscoides 'Chuanxiong'	9606.ENSP00000336528	ENSP00000336528	O75469
6	Chuan Xiong	ORNBQBCIOKFOEO-QGVNFLHTSA-N	8955	Chuan Xiong	Conioselinum anthriscoides 'Chuanxiong'	9606.ENSP00000358421	ENSP00000358421	P14060
6	Chuan Xiong	ORNBQBCIOKFOEO-QGVNFLHTSA-N	8955	Chuan Xiong	Conioselinum anthriscoides 'Chuanxiong'	9606.ENSP00000358903	ENSP00000358903	P05093
6	Chuan Xiong	ORNBQBCIOKFOEO-QGVNFLHTSA-N	8955	Chuan Xiong	Conioselinum anthriscoides 'Chuanxiong'	9606.ENSP00000408860	ENSP00000408860	P08686
4	Lai Fu Zi	NIOYUNMRJMEDGI-UHFFFAOYSA-N	984	Lai Fu Zi	Raphanus sativus L.	9606.ENSP00000296271	ENSP00000296271	P08100
4	Lai Fu Zi	NIOYUNMRJMEDGI-UHFFFAOYSA-N	984	Lai Fu Zi	Raphanus sativus L.	9606.ENSP00000346874	ENSP00000346874	Q8WVX9
4	Lai Fu Zi	NIOYUNMRJMEDGI-UHFFFAOYSA-N	984	Lai Fu Zi	Raphanus sativus L.	9606.ENSP00000362298	ENSP00000362298	O95470
4	Lai Fu Zi	NIOYUNMRJMEDGI-UHFFFAOYSA-N	984	Lai Fu Zi	Raphanus sativus L.	9606.ENSP00000440698	ENSP00000440698	A0A0A0MTI5
2	Chai Hu	HGBOYTHUEUWSSQ-UHFFFAOYSA-N	8063	Chai Hu	Bupleurum chinense DC.	9606.ENSP00000309591	ENSP00000309591	P17612
2	Mu Dan Pi	QJYNZEYHSMRWBK-NIKIMHBISA-N	65238	Mu Dan Pi	Paeonia × suffruticosa Andrews	9606.ENSP00000216117	ENSP00000216117	P09601
2	Mu Dan Pi	QJYNZEYHSMRWBK-NIKIMHBISA-N	65238	Mu Dan Pi	Paeonia × suffruticosa Andrews	9606.ENSP00000275493	ENSP00000275493	P00533
2	Mu Dan Pi	QJYNZEYHSMRWBK-NIKIMHBISA-N	65238	Mu Dan Pi	Paeonia × suffruticosa Andrews	9606.ENSP00000283916	ENSP00000283916	O60235
2	Mu Dan Pi	QJYNZEYHSMRWBK-NIKIMHBISA-N	65238	Mu Dan Pi	Paeonia × suffruticosa Andrews	9606.ENSP00000380252	ENSP00000380252	Q16236
2	Bai Shao	QJYNZEYHSMRWBK-NIKIMHBISA-N	65238	Bai Shao	Paeonia lactiflora Pall.	9606.ENSP00000216117	ENSP00000216117	P09601
2	Bai Shao	QJYNZEYHSMRWBK-NIKIMHBISA-N	65238	Bai Shao	Paeonia lactiflora Pall.	9606.ENSP00000275493	ENSP00000275493	P00533
2	Bai Shao	QJYNZEYHSMRWBK-NIKIMHBISA-N	65238	Bai Shao	Paeonia lactiflora Pall.	9606.ENSP00000283916	ENSP00000283916	O60235
2	Bai Shao	QJYNZEYHSMRWBK-NIKIMHBISA-N	65238	Bai Shao	Paeonia lactiflora Pall.	9606.ENSP00000380252	ENSP00000380252	Q16236
4	Ban Xia	QJYNZEYHSMRWBK-NIKIMHBISA-N	65238	Ban Xia	Pinellia ternata (Thunb.) Makino	9606.ENSP00000216117	ENSP00000216117	P09601
4	Ban Xia	QJYNZEYHSMRWBK-NIKIMHBISA-N	65238	Ban Xia	Pinellia ternata (Thunb.) Makino	9606.ENSP00000275493	ENSP00000275493	P00533
4	Ban Xia	QJYNZEYHSMRWBK-NIKIMHBISA-N	65238	Ban Xia	Pinellia ternata (Thunb.) Makino	9606.ENSP00000283916	ENSP00000283916	O60235
4	Ban Xia	QJYNZEYHSMRWBK-NIKIMHBISA-N	65238	Ban Xia	Pinellia ternata (Thunb.) Makino	9606.ENSP00000380252	ENSP00000380252	Q16236
2	Ren Shen	LQZZUXJYWNFBMV-UHFFFAOYSA-N	8193	Ren Shen	Panax ginseng C.A.Mey.	9606.ENSP00000243167	ENSP00000243167	O00519
2	Ren Shen	LQZZUXJYWNFBMV-UHFFFAOYSA-N	8193	Ren Shen	Panax ginseng C.A.Mey.	9606.ENSP00000363645	ENSP00000363645	Q58HT5
2	Ren Shen	LQZZUXJYWNFBMV-UHFFFAOYSA-N	8193	Ren Shen	Panax ginseng C.A.Mey.	9606.ENSP00000421172	ENSP00000421172	Q6E213
2	Bai Shao	LQZZUXJYWNFBMV-UHFFFAOYSA-N	8193	Bai Shao	Paeonia lactiflora Pall.	9606.ENSP00000243167	ENSP00000243167	O00519
2	Bai Shao	LQZZUXJYWNFBMV-UHFFFAOYSA-N	8193	Bai Shao	Paeonia lactiflora Pall.	9606.ENSP00000363645	ENSP00000363645	Q58HT5
2	Bai Shao	LQZZUXJYWNFBMV-UHFFFAOYSA-N	8193	Bai Shao	Paeonia lactiflora Pall.	9606.ENSP00000421172	ENSP00000421172	Q6E213
4	Ren Shen	LQZZUXJYWNFBMV-UHFFFAOYSA-N	8193	Ren Shen	Panax ginseng C.A.Mey.	9606.ENSP00000243167	ENSP00000243167	O00519
4	Ren Shen	LQZZUXJYWNFBMV-UHFFFAOYSA-N	8193	Ren Shen	Panax ginseng C.A.Mey.	9606.ENSP00000363645	ENSP00000363645	Q58HT5
4	Ren Shen	LQZZUXJYWNFBMV-UHFFFAOYSA-N	8193	Ren Shen	Panax ginseng C.A.Mey.	9606.ENSP00000421172	ENSP00000421172	Q6E213
1	Dan Shen	ONIBWKKTOPOVIA-BYPYZUCNSA-N	145742	Dan Shen	Salvia miltiorrhiza Bunge	9606.ENSP00000220966	ENSP00000220966	A0A0A0MQS1
1	Dan Shen	ONIBWKKTOPOVIA-BYPYZUCNSA-N	145742	Dan Shen	Salvia miltiorrhiza Bunge	9606.ENSP00000220966	ENSP00000220966	Q53H96
1	Dan Shen	ONIBWKKTOPOVIA-BYPYZUCNSA-N	145742	Dan Shen	Salvia miltiorrhiza Bunge	9606.ENSP00000272317	ENSP00000272317	P62979
1	Dan Shen	ONIBWKKTOPOVIA-BYPYZUCNSA-N	145742	Dan Shen	Salvia miltiorrhiza Bunge	9606.ENSP00000342502	ENSP00000342502	Q96C36
1	Dan Shen	ONIBWKKTOPOVIA-BYPYZUCNSA-N	145742	Dan Shen	Salvia miltiorrhiza Bunge	9606.ENSP00000344818	ENSP00000344818	P0CG48
1	Dan Shen	ONIBWKKTOPOVIA-BYPYZUCNSA-N	145742	Dan Shen	Salvia miltiorrhiza Bunge	9606.ENSP00000349577	ENSP00000349577	A0A087WWM6
1	Dan Shen	ONIBWKKTOPOVIA-BYPYZUCNSA-N	145742	Dan Shen	Salvia miltiorrhiza Bunge	9606.ENSP00000349577	ENSP00000349577	O43272
1	Dan Shen	ONIBWKKTOPOVIA-BYPYZUCNSA-N	145742	Dan Shen	Salvia miltiorrhiza Bunge	9606.ENSP00000355890	ENSP00000355890	P07814
1	Dan Shen	ONIBWKKTOPOVIA-BYPYZUCNSA-N	145742	Dan Shen	Salvia miltiorrhiza Bunge	9606.ENSP00000388107	ENSP00000388107	P62987
1	Dan Shen	ONIBWKKTOPOVIA-BYPYZUCNSA-N	145742	Dan Shen	Salvia miltiorrhiza Bunge	9606.ENSP00000414068	ENSP00000414068	J3KR12
1	Dan Shen	ONIBWKKTOPOVIA-BYPYZUCNSA-N	145742	Dan Shen	Salvia miltiorrhiza Bunge	9606.ENSP00000419425	ENSP00000419425	P62937
2	Bai Zhu	ONIBWKKTOPOVIA-BYPYZUCNSA-N	145742	Bai Zhu	Atractylodes macrocephala Koidz.	9606.ENSP00000220966	ENSP00000220966	A0A0A0MQS1
2	Bai Zhu	ONIBWKKTOPOVIA-BYPYZUCNSA-N	145742	Bai Zhu	Atractylodes macrocephala Koidz.	9606.ENSP00000220966	ENSP00000220966	Q53H96
2	Bai Zhu	ONIBWKKTOPOVIA-BYPYZUCNSA-N	145742	Bai Zhu	Atractylodes macrocephala Koidz.	9606.ENSP00000272317	ENSP00000272317	P62979
2	Bai Zhu	ONIBWKKTOPOVIA-BYPYZUCNSA-N	145742	Bai Zhu	Atractylodes macrocephala Koidz.	9606.ENSP00000342502	ENSP00000342502	Q96C36
2	Bai Zhu	ONIBWKKTOPOVIA-BYPYZUCNSA-N	145742	Bai Zhu	Atractylodes macrocephala Koidz.	9606.ENSP00000344818	ENSP00000344818	P0CG48
2	Bai Zhu	ONIBWKKTOPOVIA-BYPYZUCNSA-N	145742	Bai Zhu	Atractylodes macrocephala Koidz.	9606.ENSP00000349577	ENSP00000349577	A0A087WWM6
2	Bai Zhu	ONIBWKKTOPOVIA-BYPYZUCNSA-N	145742	Bai Zhu	Atractylodes macrocephala Koidz.	9606.ENSP00000349577	ENSP00000349577	O43272
2	Bai Zhu	ONIBWKKTOPOVIA-BYPYZUCNSA-N	145742	Bai Zhu	Atractylodes macrocephala Koidz.	9606.ENSP00000355890	ENSP00000355890	P07814
2	Bai Zhu	ONIBWKKTOPOVIA-BYPYZUCNSA-N	145742	Bai Zhu	Atractylodes macrocephala Koidz.	9606.ENSP00000388107	ENSP00000388107	P62987
2	Bai Zhu	ONIBWKKTOPOVIA-BYPYZUCNSA-N	145742	Bai Zhu	Atractylodes macrocephala Koidz.	9606.ENSP00000414068	ENSP00000414068	J3KR12
2	Bai Zhu	ONIBWKKTOPOVIA-BYPYZUCNSA-N	145742	Bai Zhu	Atractylodes macrocephala Koidz.	9606.ENSP00000419425	ENSP00000419425	P62937
4	Da Zao	ONIBWKKTOPOVIA-BYPYZUCNSA-N	145742	Da Zao	Zizyphus jujuba Mill.	9606.ENSP00000220966	ENSP00000220966	A0A0A0MQS1
4	Da Zao	ONIBWKKTOPOVIA-BYPYZUCNSA-N	145742	Da Zao	Zizyphus jujuba Mill.	9606.ENSP00000220966	ENSP00000220966	Q53H96
4	Da Zao	ONIBWKKTOPOVIA-BYPYZUCNSA-N	145742	Da Zao	Zizyphus jujuba Mill.	9606.ENSP00000272317	ENSP00000272317	P62979
4	Da Zao	ONIBWKKTOPOVIA-BYPYZUCNSA-N	145742	Da Zao	Zizyphus jujuba Mill.	9606.ENSP00000342502	ENSP00000342502	Q96C36
4	Da Zao	ONIBWKKTOPOVIA-BYPYZUCNSA-N	145742	Da Zao	Zizyphus jujuba Mill.	9606.ENSP00000344818	ENSP00000344818	P0CG48
4	Da Zao	ONIBWKKTOPOVIA-BYPYZUCNSA-N	145742	Da Zao	Zizyphus jujuba Mill.	9606.ENSP00000349577	ENSP00000349577	A0A087WWM6
4	Da Zao	ONIBWKKTOPOVIA-BYPYZUCNSA-N	145742	Da Zao	Zizyphus jujuba Mill.	9606.ENSP00000349577	ENSP00000349577	O43272
4	Da Zao	ONIBWKKTOPOVIA-BYPYZUCNSA-N	145742	Da Zao	Zizyphus jujuba Mill.	9606.ENSP00000355890	ENSP00000355890	P07814
4	Da Zao	ONIBWKKTOPOVIA-BYPYZUCNSA-N	145742	Da Zao	Zizyphus jujuba Mill.	9606.ENSP00000388107	ENSP00000388107	P62987
4	Da Zao	ONIBWKKTOPOVIA-BYPYZUCNSA-N	145742	Da Zao	Zizyphus jujuba Mill.	9606.ENSP00000414068	ENSP00000414068	J3KR12
4	Da Zao	ONIBWKKTOPOVIA-BYPYZUCNSA-N	145742	Da Zao	Zizyphus jujuba Mill.	9606.ENSP00000419425	ENSP00000419425	P62937
4	Shan Yao	ONIBWKKTOPOVIA-BYPYZUCNSA-N	145742	Shan Yao	Dioscorea oppositifolia L.	9606.ENSP00000220966	ENSP00000220966	A0A0A0MQS1
4	Shan Yao	ONIBWKKTOPOVIA-BYPYZUCNSA-N	145742	Shan Yao	Dioscorea oppositifolia L.	9606.ENSP00000220966	ENSP00000220966	Q53H96
4	Shan Yao	ONIBWKKTOPOVIA-BYPYZUCNSA-N	145742	Shan Yao	Dioscorea oppositifolia L.	9606.ENSP00000272317	ENSP00000272317	P62979
4	Shan Yao	ONIBWKKTOPOVIA-BYPYZUCNSA-N	145742	Shan Yao	Dioscorea oppositifolia L.	9606.ENSP00000342502	ENSP00000342502	Q96C36
4	Shan Yao	ONIBWKKTOPOVIA-BYPYZUCNSA-N	145742	Shan Yao	Dioscorea oppositifolia L.	9606.ENSP00000344818	ENSP00000344818	P0CG48
4	Shan Yao	ONIBWKKTOPOVIA-BYPYZUCNSA-N	145742	Shan Yao	Dioscorea oppositifolia L.	9606.ENSP00000349577	ENSP00000349577	A0A087WWM6
4	Shan Yao	ONIBWKKTOPOVIA-BYPYZUCNSA-N	145742	Shan Yao	Dioscorea oppositifolia L.	9606.ENSP00000349577	ENSP00000349577	O43272
4	Shan Yao	ONIBWKKTOPOVIA-BYPYZUCNSA-N	145742	Shan Yao	Dioscorea oppositifolia L.	9606.ENSP00000355890	ENSP00000355890	P07814
4	Shan Yao	ONIBWKKTOPOVIA-BYPYZUCNSA-N	145742	Shan Yao	Dioscorea oppositifolia L.	9606.ENSP00000388107	ENSP00000388107	P62987
4	Shan Yao	ONIBWKKTOPOVIA-BYPYZUCNSA-N	145742	Shan Yao	Dioscorea oppositifolia L.	9606.ENSP00000414068	ENSP00000414068	J3KR12
4	Shan Yao	ONIBWKKTOPOVIA-BYPYZUCNSA-N	145742	Shan Yao	Dioscorea oppositifolia L.	9606.ENSP00000419425	ENSP00000419425	P62937
4	Bai Zhu	ONIBWKKTOPOVIA-BYPYZUCNSA-N	145742	Bai Zhu	Atractylodes macrocephala Koidz.	9606.ENSP00000220966	ENSP00000220966	A0A0A0MQS1
4	Bai Zhu	ONIBWKKTOPOVIA-BYPYZUCNSA-N	145742	Bai Zhu	Atractylodes macrocephala Koidz.	9606.ENSP00000220966	ENSP00000220966	Q53H96
4	Bai Zhu	ONIBWKKTOPOVIA-BYPYZUCNSA-N	145742	Bai Zhu	Atractylodes macrocephala Koidz.	9606.ENSP00000272317	ENSP00000272317	P62979
4	Bai Zhu	ONIBWKKTOPOVIA-BYPYZUCNSA-N	145742	Bai Zhu	Atractylodes macrocephala Koidz.	9606.ENSP00000342502	ENSP00000342502	Q96C36
4	Bai Zhu	ONIBWKKTOPOVIA-BYPYZUCNSA-N	145742	Bai Zhu	Atractylodes macrocephala Koidz.	9606.ENSP00000344818	ENSP00000344818	P0CG48
4	Bai Zhu	ONIBWKKTOPOVIA-BYPYZUCNSA-N	145742	Bai Zhu	Atractylodes macrocephala Koidz.	9606.ENSP00000349577	ENSP00000349577	A0A087WWM6
4	Bai Zhu	ONIBWKKTOPOVIA-BYPYZUCNSA-N	145742	Bai Zhu	Atractylodes macrocephala Koidz.	9606.ENSP00000349577	ENSP00000349577	O43272
4	Bai Zhu	ONIBWKKTOPOVIA-BYPYZUCNSA-N	145742	Bai Zhu	Atractylodes macrocephala Koidz.	9606.ENSP00000355890	ENSP00000355890	P07814
4	Bai Zhu	ONIBWKKTOPOVIA-BYPYZUCNSA-N	145742	Bai Zhu	Atractylodes macrocephala Koidz.	9606.ENSP00000388107	ENSP00000388107	P62987
4	Bai Zhu	ONIBWKKTOPOVIA-BYPYZUCNSA-N	145742	Bai Zhu	Atractylodes macrocephala Koidz.	9606.ENSP00000414068	ENSP00000414068	J3KR12
4	Bai Zhu	ONIBWKKTOPOVIA-BYPYZUCNSA-N	145742	Bai Zhu	Atractylodes macrocephala Koidz.	9606.ENSP00000419425	ENSP00000419425	P62937
2	Gan Cao	KQMVAGISDHMXJJ-UHFFFAOYSA-N	5281804	Gan Cao	Glycyrrhiza uralensis Fisch. ex DC.	9606.ENSP00000265171	ENSP00000265171	P01133
2	Gan Cao	KQMVAGISDHMXJJ-UHFFFAOYSA-N	5281804	Gan Cao	Glycyrrhiza uralensis Fisch. ex DC.	9606.ENSP00000320709	ENSP00000320709	Q15848
4	Gan Cao	KQMVAGISDHMXJJ-UHFFFAOYSA-N	5281804	Gan Cao	Glycyrrhiza uralensis Fisch. ex DC.	9606.ENSP00000265171	ENSP00000265171	P01133
4	Gan Cao	KQMVAGISDHMXJJ-UHFFFAOYSA-N	5281804	Gan Cao	Glycyrrhiza uralensis Fisch. ex DC.	9606.ENSP00000320709	ENSP00000320709	Q15848
6	Gan Cao	KQMVAGISDHMXJJ-UHFFFAOYSA-N	5281804	Gan Cao	Glycyrrhiza uralensis Fisch. ex DC.	9606.ENSP00000265171	ENSP00000265171	P01133
6	Gan Cao	KQMVAGISDHMXJJ-UHFFFAOYSA-N	5281804	Gan Cao	Glycyrrhiza uralensis Fisch. ex DC.	9606.ENSP00000320709	ENSP00000320709	Q15848
2	Gou Qi	SGAWOGXMMPSZPB-UHFFFAOYSA-N	61041	Gou Qi	Lycium barbarum L. or Lycium chinense Mill.	9606.ENSP00000306245	ENSP00000306245	P01100
2	Ren Shen	YURJSTAIMNSZAE-HHNZYBFYSA-N	441923	Ren Shen	Panax ginseng C.A.Mey.	9606.ENSP00000361125	ENSP00000361125	J3KPA4
2	Ren Shen	YURJSTAIMNSZAE-HHNZYBFYSA-N	441923	Ren Shen	Panax ginseng C.A.Mey.	9606.ENSP00000361405	ENSP00000361405	P14780
2	Ren Shen	YURJSTAIMNSZAE-HHNZYBFYSA-N	441923	Ren Shen	Panax ginseng C.A.Mey.	9606.ENSP00000414303	ENSP00000414303	P23560
4	Ren Shen	YURJSTAIMNSZAE-HHNZYBFYSA-N	441923	Ren Shen	Panax ginseng C.A.Mey.	9606.ENSP00000361125	ENSP00000361125	J3KPA4
4	Ren Shen	YURJSTAIMNSZAE-HHNZYBFYSA-N	441923	Ren Shen	Panax ginseng C.A.Mey.	9606.ENSP00000361405	ENSP00000361405	P14780
4	Ren Shen	YURJSTAIMNSZAE-HHNZYBFYSA-N	441923	Ren Shen	Panax ginseng C.A.Mey.	9606.ENSP00000414303	ENSP00000414303	P23560
1	Bai Hua She She Cao	RODXRVNMMDRFIK-UHFFFAOYSA-N	5280460	Bai Hua She She Cao	Hedyotis diffusa Willd.	9606.ENSP00000295600	ENSP00000295600	O75030
1	Bai Hua She She Cao	RODXRVNMMDRFIK-UHFFFAOYSA-N	5280460	Bai Hua She She Cao	Hedyotis diffusa Willd.	9606.ENSP00000311032	ENSP00000311032	P42574
2	Gou Qi	RODXRVNMMDRFIK-UHFFFAOYSA-N	5280460	Gou Qi	Lycium barbarum L. or Lycium chinense Mill.	9606.ENSP00000295600	ENSP00000295600	O75030
2	Gou Qi	RODXRVNMMDRFIK-UHFFFAOYSA-N	5280460	Gou Qi	Lycium barbarum L. or Lycium chinense Mill.	9606.ENSP00000311032	ENSP00000311032	P42574
2	Chai Hu	RODXRVNMMDRFIK-UHFFFAOYSA-N	5280460	Chai Hu	Bupleurum chinense DC.	9606.ENSP00000295600	ENSP00000295600	O75030
2	Chai Hu	RODXRVNMMDRFIK-UHFFFAOYSA-N	5280460	Chai Hu	Bupleurum chinense DC.	9606.ENSP00000311032	ENSP00000311032	P42574
2	Gan Cao	RODXRVNMMDRFIK-UHFFFAOYSA-N	5280460	Gan Cao	Glycyrrhiza uralensis Fisch. ex DC.	9606.ENSP00000295600	ENSP00000295600	O75030
2	Gan Cao	RODXRVNMMDRFIK-UHFFFAOYSA-N	5280460	Gan Cao	Glycyrrhiza uralensis Fisch. ex DC.	9606.ENSP00000311032	ENSP00000311032	P42574
2	Dang Gui	RODXRVNMMDRFIK-UHFFFAOYSA-N	5280460	Dang Gui	Angelica sinensis (Oliv.) Diels	9606.ENSP00000295600	ENSP00000295600	O75030
2	Dang Gui	RODXRVNMMDRFIK-UHFFFAOYSA-N	5280460	Dang Gui	Angelica sinensis (Oliv.) Diels	9606.ENSP00000311032	ENSP00000311032	P42574
2	Bai Zhu	RODXRVNMMDRFIK-UHFFFAOYSA-N	5280460	Bai Zhu	Atractylodes macrocephala Koidz.	9606.ENSP00000295600	ENSP00000295600	O75030
2	Bai Zhu	RODXRVNMMDRFIK-UHFFFAOYSA-N	5280460	Bai Zhu	Atractylodes macrocephala Koidz.	9606.ENSP00000311032	ENSP00000311032	P42574
4	Gan Cao	RODXRVNMMDRFIK-UHFFFAOYSA-N	5280460	Gan Cao	Glycyrrhiza uralensis Fisch. ex DC.	9606.ENSP00000295600	ENSP00000295600	O75030
4	Gan Cao	RODXRVNMMDRFIK-UHFFFAOYSA-N	5280460	Gan Cao	Glycyrrhiza uralensis Fisch. ex DC.	9606.ENSP00000311032	ENSP00000311032	P42574
4	Bai Zhu	RODXRVNMMDRFIK-UHFFFAOYSA-N	5280460	Bai Zhu	Atractylodes macrocephala Koidz.	9606.ENSP00000295600	ENSP00000295600	O75030
4	Bai Zhu	RODXRVNMMDRFIK-UHFFFAOYSA-N	5280460	Bai Zhu	Atractylodes macrocephala Koidz.	9606.ENSP00000311032	ENSP00000311032	P42574
5	Yin Chen	RODXRVNMMDRFIK-UHFFFAOYSA-N	5280460	Yin Chen	Artemisia scoparia Waldst. et Kit. or Artemisia capillaris Thunb.	9606.ENSP00000295600	ENSP00000295600	O75030
5	Yin Chen	RODXRVNMMDRFIK-UHFFFAOYSA-N	5280460	Yin Chen	Artemisia scoparia Waldst. et Kit. or Artemisia capillaris Thunb.	9606.ENSP00000311032	ENSP00000311032	P42574
6	Gan Cao	RODXRVNMMDRFIK-UHFFFAOYSA-N	5280460	Gan Cao	Glycyrrhiza uralensis Fisch. ex DC.	9606.ENSP00000295600	ENSP00000295600	O75030
6	Gan Cao	RODXRVNMMDRFIK-UHFFFAOYSA-N	5280460	Gan Cao	Glycyrrhiza uralensis Fisch. ex DC.	9606.ENSP00000311032	ENSP00000311032	P42574
4	Da Zao	LZFOPEXOUVTGJS-ONEGZZNKSA-N	5280507	Da Zao	Zizyphus jujuba Mill.	9606.ENSP00000225371	ENSP00000225371	P11678
4	Da Zao	LZFOPEXOUVTGJS-ONEGZZNKSA-N	5280507	Da Zao	Zizyphus jujuba Mill.	9606.ENSP00000262290	ENSP00000262290	P22079
4	Da Zao	LZFOPEXOUVTGJS-ONEGZZNKSA-N	5280507	Da Zao	Zizyphus jujuba Mill.	9606.ENSP00000342026	ENSP00000342026	P30041
2	Gou Qi	LPZCCMIISIBREI-JXMPMKKESA-N	9548595	Gou Qi	Lycium barbarum L. or Lycium chinense Mill.	9606.ENSP00000261507	ENSP00000261507	Q15800
2	Gou Qi	LPZCCMIISIBREI-JXMPMKKESA-N	9548595	Gou Qi	Lycium barbarum L. or Lycium chinense Mill.	9606.ENSP00000320604	ENSP00000320604	Q96IV6
4	Yi Yi Ren	LPZCCMIISIBREI-JXMPMKKESA-N	9548595	Yi Yi Ren	Coix lacryma-jobi L.	9606.ENSP00000261507	ENSP00000261507	Q15800
4	Yi Yi Ren	LPZCCMIISIBREI-JXMPMKKESA-N	9548595	Yi Yi Ren	Coix lacryma-jobi L.	9606.ENSP00000320604	ENSP00000320604	Q96IV6
6	Zhi Mu	GMBQZIIUCVWOCD-UQHLGXRBSA-N	91439	Zhi Mu	Anemarrhena asphodeloides Bunge	9606.ENSP00000409007	ENSP00000409007	P39905
4	Bai Bian Dou	UQZIYBXSHAGNOE-XNSRJBNMSA-N	439531	Bai Bian Dou	Dolichos lablab L.	9606.ENSP00000218516	ENSP00000218516	P06280
1	Dan Shen	GLDOVTGHNKAZLK-UHFFFAOYSA-N	8221	Dan Shen	Salvia miltiorrhiza Bunge	9606.ENSP00000303424	ENSP00000303424	Q13258
1	Ban Zhi Lian	HCXVJBMSMIARIN-PHZDYDNGSA-N	5280794	Ban Zhi Lian	Scutellaria barbata D. Don.	9606.ENSP00000272286	ENSP00000272286	Q9H221
1	Ban Zhi Lian	HCXVJBMSMIARIN-PHZDYDNGSA-N	5280794	Ban Zhi Lian	Scutellaria barbata D. Don.	9606.ENSP00000363868	ENSP00000363868	O95477
1	Bai Hua She She Cao	HCXVJBMSMIARIN-PHZDYDNGSA-N	5280794	Bai Hua She She Cao	Hedyotis diffusa Willd.	9606.ENSP00000272286	ENSP00000272286	Q9H221
1	Bai Hua She She Cao	HCXVJBMSMIARIN-PHZDYDNGSA-N	5280794	Bai Hua She She Cao	Hedyotis diffusa Willd.	9606.ENSP00000363868	ENSP00000363868	O95477
2	Ren Shen	HCXVJBMSMIARIN-PHZDYDNGSA-N	5280794	Ren Shen	Panax ginseng C.A.Mey.	9606.ENSP00000272286	ENSP00000272286	Q9H221
2	Ren Shen	HCXVJBMSMIARIN-PHZDYDNGSA-N	5280794	Ren Shen	Panax ginseng C.A.Mey.	9606.ENSP00000363868	ENSP00000363868	O95477
2	Gou Qi	HCXVJBMSMIARIN-PHZDYDNGSA-N	5280794	Gou Qi	Lycium barbarum L. or Lycium chinense Mill.	9606.ENSP00000272286	ENSP00000272286	Q9H221
2	Gou Qi	HCXVJBMSMIARIN-PHZDYDNGSA-N	5280794	Gou Qi	Lycium barbarum L. or Lycium chinense Mill.	9606.ENSP00000363868	ENSP00000363868	O95477
2	Chai Hu	HCXVJBMSMIARIN-PHZDYDNGSA-N	5280794	Chai Hu	Bupleurum chinense DC.	9606.ENSP00000272286	ENSP00000272286	Q9H221
2	Chai Hu	HCXVJBMSMIARIN-PHZDYDNGSA-N	5280794	Chai Hu	Bupleurum chinense DC.	9606.ENSP00000363868	ENSP00000363868	O95477
2	Dang Gui	HCXVJBMSMIARIN-PHZDYDNGSA-N	5280794	Dang Gui	Angelica sinensis (Oliv.) Diels	9606.ENSP00000272286	ENSP00000272286	Q9H221
2	Dang Gui	HCXVJBMSMIARIN-PHZDYDNGSA-N	5280794	Dang Gui	Angelica sinensis (Oliv.) Diels	9606.ENSP00000363868	ENSP00000363868	O95477
4	Ren Shen	HCXVJBMSMIARIN-PHZDYDNGSA-N	5280794	Ren Shen	Panax ginseng C.A.Mey.	9606.ENSP00000272286	ENSP00000272286	Q9H221
4	Ren Shen	HCXVJBMSMIARIN-PHZDYDNGSA-N	5280794	Ren Shen	Panax ginseng C.A.Mey.	9606.ENSP00000363868	ENSP00000363868	O95477
4	Ban Xia	HCXVJBMSMIARIN-PHZDYDNGSA-N	5280794	Ban Xia	Pinellia ternata (Thunb.) Makino	9606.ENSP00000272286	ENSP00000272286	Q9H221
4	Ban Xia	HCXVJBMSMIARIN-PHZDYDNGSA-N	5280794	Ban Xia	Pinellia ternata (Thunb.) Makino	9606.ENSP00000363868	ENSP00000363868	O95477
4	Da Zao	HCXVJBMSMIARIN-PHZDYDNGSA-N	5280794	Da Zao	Zizyphus jujuba Mill.	9606.ENSP00000272286	ENSP00000272286	Q9H221
4	Da Zao	HCXVJBMSMIARIN-PHZDYDNGSA-N	5280794	Da Zao	Zizyphus jujuba Mill.	9606.ENSP00000363868	ENSP00000363868	O95477
4	Shan Yao	HCXVJBMSMIARIN-PHZDYDNGSA-N	5280794	Shan Yao	Dioscorea oppositifolia L.	9606.ENSP00000272286	ENSP00000272286	Q9H221
4	Shan Yao	HCXVJBMSMIARIN-PHZDYDNGSA-N	5280794	Shan Yao	Dioscorea oppositifolia L.	9606.ENSP00000363868	ENSP00000363868	O95477
4	Sha Ren	HCXVJBMSMIARIN-PHZDYDNGSA-N	5280794	Sha Ren	Amomum villosum Lour. or Amomum villosum var. xanthioides (Wall. ex Baker) T.L.Wu & S.J.Chen or Amomum longiligulare T.L. Wu	9606.ENSP00000272286	ENSP00000272286	Q9H221
4	Sha Ren	HCXVJBMSMIARIN-PHZDYDNGSA-N	5280794	Sha Ren	Amomum villosum Lour. or Amomum villosum var. xanthioides (Wall. ex Baker) T.L.Wu & S.J.Chen or Amomum longiligulare T.L. Wu	9606.ENSP00000363868	ENSP00000363868	O95477
4	Yi Yi Ren	HCXVJBMSMIARIN-PHZDYDNGSA-N	5280794	Yi Yi Ren	Coix lacryma-jobi L.	9606.ENSP00000272286	ENSP00000272286	Q9H221
4	Yi Yi Ren	HCXVJBMSMIARIN-PHZDYDNGSA-N	5280794	Yi Yi Ren	Coix lacryma-jobi L.	9606.ENSP00000363868	ENSP00000363868	O95477
6	Zhi Mu	HCXVJBMSMIARIN-PHZDYDNGSA-N	5280794	Zhi Mu	Anemarrhena asphodeloides Bunge	9606.ENSP00000272286	ENSP00000272286	Q9H221
6	Zhi Mu	HCXVJBMSMIARIN-PHZDYDNGSA-N	5280794	Zhi Mu	Anemarrhena asphodeloides Bunge	9606.ENSP00000363868	ENSP00000363868	O95477
2	Gou Qi	XOAAWQZATWQOTB-UHFFFAOYSA-N	1123	Gou Qi	Lycium barbarum L. or Lycium chinense Mill.	9606.ENSP00000259271	ENSP00000259271	Q05329
2	Gou Qi	XOAAWQZATWQOTB-UHFFFAOYSA-N	1123	Gou Qi	Lycium barbarum L. or Lycium chinense Mill.	9606.ENSP00000259407	ENSP00000259407	Q14032
2	Gou Qi	XOAAWQZATWQOTB-UHFFFAOYSA-N	1123	Gou Qi	Lycium barbarum L. or Lycium chinense Mill.	9606.ENSP00000267085	ENSP00000267085	Q9Y600
2	Gou Qi	XOAAWQZATWQOTB-UHFFFAOYSA-N	1123	Gou Qi	Lycium barbarum L. or Lycium chinense Mill.	9606.ENSP00000350928	ENSP00000350928	Q99259
2	Gou Qi	XOAAWQZATWQOTB-UHFFFAOYSA-N	1123	Gou Qi	Lycium barbarum L. or Lycium chinense Mill.	9606.ENSP00000381340	ENSP00000381340	P36269
2	Ren Shen	SZHOJFHSIKHZHA-UHFFFAOYSA-N	12530	Ren Shen	Panax ginseng C.A.Mey.	9606.ENSP00000312286	ENSP00000312286	P04054
2	Ren Shen	SZHOJFHSIKHZHA-UHFFFAOYSA-N	12530	Ren Shen	Panax ginseng C.A.Mey.	9606.ENSP00000364252	ENSP00000364252	P14555
2	Ren Shen	SZHOJFHSIKHZHA-UHFFFAOYSA-N	12530	Ren Shen	Panax ginseng C.A.Mey.	9606.ENSP00000364257	ENSP00000364257	Q9NZK7
2	Chai Hu	SZHOJFHSIKHZHA-UHFFFAOYSA-N	12530	Chai Hu	Bupleurum chinense DC.	9606.ENSP00000312286	ENSP00000312286	P04054
2	Chai Hu	SZHOJFHSIKHZHA-UHFFFAOYSA-N	12530	Chai Hu	Bupleurum chinense DC.	9606.ENSP00000364252	ENSP00000364252	P14555
2	Chai Hu	SZHOJFHSIKHZHA-UHFFFAOYSA-N	12530	Chai Hu	Bupleurum chinense DC.	9606.ENSP00000364257	ENSP00000364257	Q9NZK7
4	Ren Shen	SZHOJFHSIKHZHA-UHFFFAOYSA-N	12530	Ren Shen	Panax ginseng C.A.Mey.	9606.ENSP00000312286	ENSP00000312286	P04054
4	Ren Shen	SZHOJFHSIKHZHA-UHFFFAOYSA-N	12530	Ren Shen	Panax ginseng C.A.Mey.	9606.ENSP00000364252	ENSP00000364252	P14555
4	Ren Shen	SZHOJFHSIKHZHA-UHFFFAOYSA-N	12530	Ren Shen	Panax ginseng C.A.Mey.	9606.ENSP00000364257	ENSP00000364257	Q9NZK7
4	Ban Xia	IQFYYKKMVGJFEH-XLPZGREQSA-N	5789	Ban Xia	Pinellia ternata (Thunb.) Makino	9606.ENSP00000257770	ENSP00000257770	P21589
4	Ban Xia	IQFYYKKMVGJFEH-XLPZGREQSA-N	5789	Ban Xia	Pinellia ternata (Thunb.) Makino	9606.ENSP00000301634	ENSP00000301634	P04183
4	Ban Xia	IQFYYKKMVGJFEH-XLPZGREQSA-N	5789	Ban Xia	Pinellia ternata (Thunb.) Makino	9606.ENSP00000330032	ENSP00000330032	Q16831
4	Ban Xia	IQFYYKKMVGJFEH-XLPZGREQSA-N	5789	Ban Xia	Pinellia ternata (Thunb.) Makino	9606.ENSP00000350024	ENSP00000350024	Q14542
4	Ban Xia	IQFYYKKMVGJFEH-XLPZGREQSA-N	5789	Ban Xia	Pinellia ternata (Thunb.) Makino	9606.ENSP00000462196	ENSP00000462196	J3KRW8
4	Jie Geng	IOJUPLGTWVMSFF-UHFFFAOYSA-N	7222	Jie Geng	Platycodon grandiflorus (Jacq.) A.DC.	9606.ENSP00000308541	ENSP00000308541	P00734
4	Jie Geng	IOJUPLGTWVMSFF-UHFFFAOYSA-N	7222	Jie Geng	Platycodon grandiflorus (Jacq.) A.DC.	9606.ENSP00000369050	ENSP00000369050	P04798
1	Dan Shen	GRWFGVWFFZKLTI-RKDXNWHRSA-N	82227	Dan Shen	Salvia miltiorrhiza Bunge	9606.ENSP00000324648	ENSP00000324648	P20813
6	Chuan Xiong	GETQZCLCWQTVFV-UHFFFAOYSA-N	1146	Chuan Xiong	Conioselinum anthriscoides 'Chuanxiong'	9606.ENSP00000260731	ENSP00000260731	P52732
6	Chuan Xiong	GETQZCLCWQTVFV-UHFFFAOYSA-N	1146	Chuan Xiong	Conioselinum anthriscoides 'Chuanxiong'	9606.ENSP00000356729	ENSP00000356729	P31513
2	Gou Qi	HOWGUJZVBDQJKV-UHFFFAOYSA-N	12405	Gou Qi	Lycium barbarum L. or Lycium chinense Mill.	9606.ENSP00000357150	ENSP00000357150	P29016
4	Da Zao	FEWJPZIEWOKRBE-LWMBPPNESA-N	439655	Da Zao	Zizyphus jujuba Mill.	9606.ENSP00000250378	ENSP00000250378	P23946
4	Da Zao	FEWJPZIEWOKRBE-LWMBPPNESA-N	439655	Da Zao	Zizyphus jujuba Mill.	9606.ENSP00000297258	ENSP00000297258	Q01469
4	Da Zao	FEWJPZIEWOKRBE-LWMBPPNESA-N	439655	Da Zao	Zizyphus jujuba Mill.	9606.ENSP00000299163	ENSP00000299163	Q9NWT6
4	Da Zao	FEWJPZIEWOKRBE-LWMBPPNESA-N	439655	Da Zao	Zizyphus jujuba Mill.	9606.ENSP00000300093	ENSP00000300093	P53350
4	Da Zao	FEWJPZIEWOKRBE-LWMBPPNESA-N	439655	Da Zao	Zizyphus jujuba Mill.	9606.ENSP00000309116	ENSP00000309116	P35236
4	Da Zao	FEWJPZIEWOKRBE-LWMBPPNESA-N	439655	Da Zao	Zizyphus jujuba Mill.	9606.ENSP00000318585	ENSP00000318585	P56817
4	Da Zao	FEWJPZIEWOKRBE-LWMBPPNESA-N	439655	Da Zao	Zizyphus jujuba Mill.	9606.ENSP00000336762	ENSP00000336762	P03950
4	Da Zao	FEWJPZIEWOKRBE-LWMBPPNESA-N	439655	Da Zao	Zizyphus jujuba Mill.	9606.ENSP00000337446	ENSP00000337446	Q14849
4	Da Zao	FEWJPZIEWOKRBE-LWMBPPNESA-N	439655	Da Zao	Zizyphus jujuba Mill.	9606.ENSP00000359539	ENSP00000359539	P17174
4	Da Zao	FEWJPZIEWOKRBE-LWMBPPNESA-N	439655	Da Zao	Zizyphus jujuba Mill.	9606.ENSP00000467494	ENSP00000467494	P48546
5	Hu Zhang	FEWJPZIEWOKRBE-LWMBPPNESA-N	439655	Hu Zhang	Polygonum cuspidatum Sieb. et Zucc.	9606.ENSP00000250378	ENSP00000250378	P23946
5	Hu Zhang	FEWJPZIEWOKRBE-LWMBPPNESA-N	439655	Hu Zhang	Polygonum cuspidatum Sieb. et Zucc.	9606.ENSP00000297258	ENSP00000297258	Q01469
5	Hu Zhang	FEWJPZIEWOKRBE-LWMBPPNESA-N	439655	Hu Zhang	Polygonum cuspidatum Sieb. et Zucc.	9606.ENSP00000299163	ENSP00000299163	Q9NWT6
5	Hu Zhang	FEWJPZIEWOKRBE-LWMBPPNESA-N	439655	Hu Zhang	Polygonum cuspidatum Sieb. et Zucc.	9606.ENSP00000300093	ENSP00000300093	P53350
5	Hu Zhang	FEWJPZIEWOKRBE-LWMBPPNESA-N	439655	Hu Zhang	Polygonum cuspidatum Sieb. et Zucc.	9606.ENSP00000309116	ENSP00000309116	P35236
5	Hu Zhang	FEWJPZIEWOKRBE-LWMBPPNESA-N	439655	Hu Zhang	Polygonum cuspidatum Sieb. et Zucc.	9606.ENSP00000318585	ENSP00000318585	P56817
5	Hu Zhang	FEWJPZIEWOKRBE-LWMBPPNESA-N	439655	Hu Zhang	Polygonum cuspidatum Sieb. et Zucc.	9606.ENSP00000336762	ENSP00000336762	P03950
5	Hu Zhang	FEWJPZIEWOKRBE-LWMBPPNESA-N	439655	Hu Zhang	Polygonum cuspidatum Sieb. et Zucc.	9606.ENSP00000337446	ENSP00000337446	Q14849
5	Hu Zhang	FEWJPZIEWOKRBE-LWMBPPNESA-N	439655	Hu Zhang	Polygonum cuspidatum Sieb. et Zucc.	9606.ENSP00000359539	ENSP00000359539	P17174
5	Hu Zhang	FEWJPZIEWOKRBE-LWMBPPNESA-N	439655	Hu Zhang	Polygonum cuspidatum Sieb. et Zucc.	9606.ENSP00000467494	ENSP00000467494	P48546
4	Da Zao	JZRWCGZRTZMZEH-UHFFFAOYSA-N	1130	Da Zao	Zizyphus jujuba Mill.	9606.ENSP00000236137	ENSP00000236137	O60779
4	Da Zao	JZRWCGZRTZMZEH-UHFFFAOYSA-N	1130	Da Zao	Zizyphus jujuba Mill.	9606.ENSP00000258403	ENSP00000258403	Q9BZV2
4	Da Zao	JZRWCGZRTZMZEH-UHFFFAOYSA-N	1130	Da Zao	Zizyphus jujuba Mill.	9606.ENSP00000353165	ENSP00000353165	Q9H3S4
4	Da Zao	MYVIATVLJGTBFV-UHFFFAOYSA-M	1130	Da Zao	Zizyphus jujuba Mill.	9606.ENSP00000236137	ENSP00000236137	O60779
4	Da Zao	MYVIATVLJGTBFV-UHFFFAOYSA-M	1130	Da Zao	Zizyphus jujuba Mill.	9606.ENSP00000258403	ENSP00000258403	Q9BZV2
4	Da Zao	MYVIATVLJGTBFV-UHFFFAOYSA-M	1130	Da Zao	Zizyphus jujuba Mill.	9606.ENSP00000353165	ENSP00000353165	Q9H3S4
4	Jie Geng	JZRWCGZRTZMZEH-UHFFFAOYSA-N	1130	Jie Geng	Platycodon grandiflorus (Jacq.) A.DC.	9606.ENSP00000236137	ENSP00000236137	O60779
4	Jie Geng	JZRWCGZRTZMZEH-UHFFFAOYSA-N	1130	Jie Geng	Platycodon grandiflorus (Jacq.) A.DC.	9606.ENSP00000258403	ENSP00000258403	Q9BZV2
4	Jie Geng	JZRWCGZRTZMZEH-UHFFFAOYSA-N	1130	Jie Geng	Platycodon grandiflorus (Jacq.) A.DC.	9606.ENSP00000353165	ENSP00000353165	Q9H3S4
4	Jie Geng	MYVIATVLJGTBFV-UHFFFAOYSA-M	1130	Jie Geng	Platycodon grandiflorus (Jacq.) A.DC.	9606.ENSP00000236137	ENSP00000236137	O60779
4	Jie Geng	MYVIATVLJGTBFV-UHFFFAOYSA-M	1130	Jie Geng	Platycodon grandiflorus (Jacq.) A.DC.	9606.ENSP00000258403	ENSP00000258403	Q9BZV2
4	Jie Geng	MYVIATVLJGTBFV-UHFFFAOYSA-M	1130	Jie Geng	Platycodon grandiflorus (Jacq.) A.DC.	9606.ENSP00000353165	ENSP00000353165	Q9H3S4
4	Lai Fu Zi	JZRWCGZRTZMZEH-UHFFFAOYSA-N	1130	Lai Fu Zi	Raphanus sativus L.	9606.ENSP00000236137	ENSP00000236137	O60779
4	Lai Fu Zi	JZRWCGZRTZMZEH-UHFFFAOYSA-N	1130	Lai Fu Zi	Raphanus sativus L.	9606.ENSP00000258403	ENSP00000258403	Q9BZV2
4	Lai Fu Zi	JZRWCGZRTZMZEH-UHFFFAOYSA-N	1130	Lai Fu Zi	Raphanus sativus L.	9606.ENSP00000353165	ENSP00000353165	Q9H3S4
4	Lai Fu Zi	MYVIATVLJGTBFV-UHFFFAOYSA-M	1130	Lai Fu Zi	Raphanus sativus L.	9606.ENSP00000236137	ENSP00000236137	O60779
4	Lai Fu Zi	MYVIATVLJGTBFV-UHFFFAOYSA-M	1130	Lai Fu Zi	Raphanus sativus L.	9606.ENSP00000258403	ENSP00000258403	Q9BZV2
4	Lai Fu Zi	MYVIATVLJGTBFV-UHFFFAOYSA-M	1130	Lai Fu Zi	Raphanus sativus L.	9606.ENSP00000353165	ENSP00000353165	Q9H3S4
4	Ban Xia	RWQNBRDOKXIBIV-UHFFFAOYSA-N	1135	Ban Xia	Pinellia ternata (Thunb.) Makino	9606.ENSP00000249910	ENSP00000249910	O95243
4	Ban Xia	RWQNBRDOKXIBIV-UHFFFAOYSA-N	1135	Ban Xia	Pinellia ternata (Thunb.) Makino	9606.ENSP00000287394	ENSP00000287394	Q6PL18
4	Ban Xia	RWQNBRDOKXIBIV-UHFFFAOYSA-N	1135	Ban Xia	Pinellia ternata (Thunb.) Makino	9606.ENSP00000350024	ENSP00000350024	Q14542
4	Ban Xia	RWQNBRDOKXIBIV-UHFFFAOYSA-N	1135	Ban Xia	Pinellia ternata (Thunb.) Makino	9606.ENSP00000359211	ENSP00000359211	Q12882
4	Ban Xia	RWQNBRDOKXIBIV-UHFFFAOYSA-N	1135	Ban Xia	Pinellia ternata (Thunb.) Makino	9606.ENSP00000376611	ENSP00000376611	Q13569
2	Chai Hu	IYVFNTXFRYQLRP-VVSTWUKXSA-N	5486699	Chai Hu	Bupleurum chinense DC.	9606.ENSP00000378699	ENSP00000378699	P06493
4	Lian Qiao	YCCILVSKPBXVIP-UHFFFAOYSA-N	10393	Lian Qiao	Forsythia suspensa (Thunb.) Vahl	9606.ENSP00000306606	ENSP00000306606	P00325
4	Lian Qiao	YCCILVSKPBXVIP-UHFFFAOYSA-N	10393	Lian Qiao	Forsythia suspensa (Thunb.) Vahl	9606.ENSP00000340684	ENSP00000340684	P21397
4	Lian Qiao	YCCILVSKPBXVIP-UHFFFAOYSA-N	10393	Lian Qiao	Forsythia suspensa (Thunb.) Vahl	9606.ENSP00000378359	ENSP00000378359	P28332
2	Chai Hu	RSJKGSCJYJTIGS-UHFFFAOYSA-N	14257	Chai Hu	Bupleurum chinense DC.	9606.ENSP00000355580	ENSP00000355580	O00180
2	Chai Hu	RSJKGSCJYJTIGS-UHFFFAOYSA-N	14257	Chai Hu	Bupleurum chinense DC.	9606.ENSP00000357153	ENSP00000357153	P15813
2	Chai Hu	RSJKGSCJYJTIGS-UHFFFAOYSA-N	14257	Chai Hu	Bupleurum chinense DC.	9606.ENSP00000452780	ENSP00000452780	P61769
4	Jie Geng	RSJKGSCJYJTIGS-UHFFFAOYSA-N	14257	Jie Geng	Platycodon grandiflorus (Jacq.) A.DC.	9606.ENSP00000355580	ENSP00000355580	O00180
4	Jie Geng	RSJKGSCJYJTIGS-UHFFFAOYSA-N	14257	Jie Geng	Platycodon grandiflorus (Jacq.) A.DC.	9606.ENSP00000357153	ENSP00000357153	P15813
4	Jie Geng	RSJKGSCJYJTIGS-UHFFFAOYSA-N	14257	Jie Geng	Platycodon grandiflorus (Jacq.) A.DC.	9606.ENSP00000452780	ENSP00000452780	P61769
2	Chai Hu	ZDPHROOEEOARMN-UHFFFAOYSA-N	8180	Chai Hu	Bupleurum chinense DC.	9606.ENSP00000255858	ENSP00000255858	Q9UDX3
2	Fu Ling	ZDPHROOEEOARMN-UHFFFAOYSA-N	8180	Fu Ling	Poria cocos (Schw.) Wolf	9606.ENSP00000255858	ENSP00000255858	Q9UDX3
4	Fu Ling	ZDPHROOEEOARMN-UHFFFAOYSA-N	8180	Fu Ling	Poria cocos (Schw.) Wolf	9606.ENSP00000255858	ENSP00000255858	Q9UDX3
6	Chuan Xiong	ZDPHROOEEOARMN-UHFFFAOYSA-N	8180	Chuan Xiong	Conioselinum anthriscoides 'Chuanxiong'	9606.ENSP00000255858	ENSP00000255858	Q9UDX3
6	Fu Ling	ZDPHROOEEOARMN-UHFFFAOYSA-N	8180	Fu Ling	Poria cocos (Schw.) Wolf	9606.ENSP00000255858	ENSP00000255858	Q9UDX3
2	Dang Gui	CXMXRPHRNRROMY-UHFFFAOYSA-N	5192	Dang Gui	Angelica sinensis (Oliv.) Diels	9606.ENSP00000251595	ENSP00000251595	P69905
2	Dang Gui	CXMXRPHRNRROMY-UHFFFAOYSA-N	5192	Dang Gui	Angelica sinensis (Oliv.) Diels	9606.ENSP00000322421	ENSP00000322421	P69905
2	Dang Gui	CXMXRPHRNRROMY-UHFFFAOYSA-N	5192	Dang Gui	Angelica sinensis (Oliv.) Diels	9606.ENSP00000333994	ENSP00000333994	P68871
1	Dan Shen	GVJHHUAWPYXKBD-IEOSBIPESA-N	14985	Dan Shen	Salvia miltiorrhiza Bunge	9606.ENSP00000221130	ENSP00000221130	P00390
1	Dan Shen	GVJHHUAWPYXKBD-IEOSBIPESA-N	14985	Dan Shen	Salvia miltiorrhiza Bunge	9606.ENSP00000260116	ENSP00000260116	P49638
1	Dan Shen	GVJHHUAWPYXKBD-IEOSBIPESA-N	14985	Dan Shen	Salvia miltiorrhiza Bunge	9606.ENSP00000287820	ENSP00000287820	P37231
1	Dan Shen	GVJHHUAWPYXKBD-IEOSBIPESA-N	14985	Dan Shen	Salvia miltiorrhiza Bunge	9606.ENSP00000346103	ENSP00000346103	P36969
1	Dan Shen	GVJHHUAWPYXKBD-IEOSBIPESA-N	14985	Dan Shen	Salvia miltiorrhiza Bunge	9606.ENSP00000354581	ENSP00000354581	P59796
1	Dan Shen	GVJHHUAWPYXKBD-IEOSBIPESA-N	14985	Dan Shen	Salvia miltiorrhiza Bunge	9606.ENSP00000356438	ENSP00000356438	P35354
1	Dan Shen	GVJHHUAWPYXKBD-IEOSBIPESA-N	14985	Dan Shen	Salvia miltiorrhiza Bunge	9606.ENSP00000373477	ENSP00000373477	P22352
1	Dan Shen	GVJHHUAWPYXKBD-IEOSBIPESA-N	14985	Dan Shen	Salvia miltiorrhiza Bunge	9606.ENSP00000374265	ENSP00000374265	P18283
1	Dan Shen	GVJHHUAWPYXKBD-IEOSBIPESA-N	14985	Dan Shen	Salvia miltiorrhiza Bunge	9606.ENSP00000407375	ENSP00000407375	P07203
1	Dan Shen	GVJHHUAWPYXKBD-IEOSBIPESA-N	14985	Dan Shen	Salvia miltiorrhiza Bunge	9606.ENSP00000408695	ENSP00000408695	P17252
4	Lai Fu Zi	GVJHHUAWPYXKBD-IEOSBIPESA-N	14985	Lai Fu Zi	Raphanus sativus L.	9606.ENSP00000221130	ENSP00000221130	P00390
4	Lai Fu Zi	GVJHHUAWPYXKBD-IEOSBIPESA-N	14985	Lai Fu Zi	Raphanus sativus L.	9606.ENSP00000260116	ENSP00000260116	P49638
4	Lai Fu Zi	GVJHHUAWPYXKBD-IEOSBIPESA-N	14985	Lai Fu Zi	Raphanus sativus L.	9606.ENSP00000287820	ENSP00000287820	P37231
4	Lai Fu Zi	GVJHHUAWPYXKBD-IEOSBIPESA-N	14985	Lai Fu Zi	Raphanus sativus L.	9606.ENSP00000346103	ENSP00000346103	P36969
4	Lai Fu Zi	GVJHHUAWPYXKBD-IEOSBIPESA-N	14985	Lai Fu Zi	Raphanus sativus L.	9606.ENSP00000354581	ENSP00000354581	P59796
4	Lai Fu Zi	GVJHHUAWPYXKBD-IEOSBIPESA-N	14985	Lai Fu Zi	Raphanus sativus L.	9606.ENSP00000356438	ENSP00000356438	P35354
4	Lai Fu Zi	GVJHHUAWPYXKBD-IEOSBIPESA-N	14985	Lai Fu Zi	Raphanus sativus L.	9606.ENSP00000373477	ENSP00000373477	P22352
4	Lai Fu Zi	GVJHHUAWPYXKBD-IEOSBIPESA-N	14985	Lai Fu Zi	Raphanus sativus L.	9606.ENSP00000374265	ENSP00000374265	P18283
4	Lai Fu Zi	GVJHHUAWPYXKBD-IEOSBIPESA-N	14985	Lai Fu Zi	Raphanus sativus L.	9606.ENSP00000407375	ENSP00000407375	P07203
4	Lai Fu Zi	GVJHHUAWPYXKBD-IEOSBIPESA-N	14985	Lai Fu Zi	Raphanus sativus L.	9606.ENSP00000408695	ENSP00000408695	P17252
4	Da Zao	AUNGANRZJHBGPY-SCRDCRAPSA-N	493570	Da Zao	Zizyphus jujuba Mill.	9606.ENSP00000217254	ENSP00000217254	Q9NQ40
4	Da Zao	AUNGANRZJHBGPY-SCRDCRAPSA-N	493570	Da Zao	Zizyphus jujuba Mill.	9606.ENSP00000218758	ENSP00000218758	P13686
4	Da Zao	AUNGANRZJHBGPY-SCRDCRAPSA-N	493570	Da Zao	Zizyphus jujuba Mill.	9606.ENSP00000263368	ENSP00000263368	P30043
4	Da Zao	AUNGANRZJHBGPY-SCRDCRAPSA-N	493570	Da Zao	Zizyphus jujuba Mill.	9606.ENSP00000323036	ENSP00000323036	P15309
4	Da Zao	AUNGANRZJHBGPY-SCRDCRAPSA-N	493570	Da Zao	Zizyphus jujuba Mill.	9606.ENSP00000365926	ENSP00000365926	Q969G6
4	Lai Fu Zi	AUNGANRZJHBGPY-SCRDCRAPSA-N	493570	Lai Fu Zi	Raphanus sativus L.	9606.ENSP00000217254	ENSP00000217254	Q9NQ40
4	Lai Fu Zi	AUNGANRZJHBGPY-SCRDCRAPSA-N	493570	Lai Fu Zi	Raphanus sativus L.	9606.ENSP00000218758	ENSP00000218758	P13686
4	Lai Fu Zi	AUNGANRZJHBGPY-SCRDCRAPSA-N	493570	Lai Fu Zi	Raphanus sativus L.	9606.ENSP00000263368	ENSP00000263368	P30043
4	Lai Fu Zi	AUNGANRZJHBGPY-SCRDCRAPSA-N	493570	Lai Fu Zi	Raphanus sativus L.	9606.ENSP00000323036	ENSP00000323036	P15309
4	Lai Fu Zi	AUNGANRZJHBGPY-SCRDCRAPSA-N	493570	Lai Fu Zi	Raphanus sativus L.	9606.ENSP00000365926	ENSP00000365926	Q969G6
6	Chuan Xiong	KRIOVPPHQSLHCZ-UHFFFAOYSA-N	7148	Chuan Xiong	Conioselinum anthriscoides 'Chuanxiong'	9606.ENSP00000225740	ENSP00000225740	P30838
1	Ban Zhi Lian	WVDDGKGOMKODPV-UHFFFAOYSA-N	244	Ban Zhi Lian	Scutellaria barbata D. Don.	9606.ENSP00000317842	ENSP00000317842	O00748
1	Ban Zhi Lian	WVDDGKGOMKODPV-UHFFFAOYSA-N	244	Ban Zhi Lian	Scutellaria barbata D. Don.	9606.ENSP00000353720	ENSP00000353720	P23141
1	Ban Zhi Lian	WVDDGKGOMKODPV-UHFFFAOYSA-N	244	Ban Zhi Lian	Scutellaria barbata D. Don.	9606.ENSP00000428864	ENSP00000428864	Q6NT32
1	Ban Zhi Lian	WVDDGKGOMKODPV-UHFFFAOYSA-N	244	Ban Zhi Lian	Scutellaria barbata D. Don.	9606.ENSP00000444052	ENSP00000444052	Q5XG92
4	Da Zao	WVDDGKGOMKODPV-UHFFFAOYSA-N	244	Da Zao	Zizyphus jujuba Mill.	9606.ENSP00000317842	ENSP00000317842	O00748
4	Da Zao	WVDDGKGOMKODPV-UHFFFAOYSA-N	244	Da Zao	Zizyphus jujuba Mill.	9606.ENSP00000353720	ENSP00000353720	P23141
4	Da Zao	WVDDGKGOMKODPV-UHFFFAOYSA-N	244	Da Zao	Zizyphus jujuba Mill.	9606.ENSP00000428864	ENSP00000428864	Q6NT32
4	Da Zao	WVDDGKGOMKODPV-UHFFFAOYSA-N	244	Da Zao	Zizyphus jujuba Mill.	9606.ENSP00000444052	ENSP00000444052	Q5XG92
4	Sha Ren	WVDDGKGOMKODPV-UHFFFAOYSA-N	244	Sha Ren	Amomum villosum Lour. or Amomum villosum var. xanthioides (Wall. ex Baker) T.L.Wu & S.J.Chen or Amomum longiligulare T.L. Wu	9606.ENSP00000317842	ENSP00000317842	O00748
4	Sha Ren	WVDDGKGOMKODPV-UHFFFAOYSA-N	244	Sha Ren	Amomum villosum Lour. or Amomum villosum var. xanthioides (Wall. ex Baker) T.L.Wu & S.J.Chen or Amomum longiligulare T.L. Wu	9606.ENSP00000353720	ENSP00000353720	P23141
4	Sha Ren	WVDDGKGOMKODPV-UHFFFAOYSA-N	244	Sha Ren	Amomum villosum Lour. or Amomum villosum var. xanthioides (Wall. ex Baker) T.L.Wu & S.J.Chen or Amomum longiligulare T.L. Wu	9606.ENSP00000428864	ENSP00000428864	Q6NT32
4	Sha Ren	WVDDGKGOMKODPV-UHFFFAOYSA-N	244	Sha Ren	Amomum villosum Lour. or Amomum villosum var. xanthioides (Wall. ex Baker) T.L.Wu & S.J.Chen or Amomum longiligulare T.L. Wu	9606.ENSP00000444052	ENSP00000444052	Q5XG92
6	Chuan Xiong	WVDDGKGOMKODPV-UHFFFAOYSA-N	244	Chuan Xiong	Conioselinum anthriscoides 'Chuanxiong'	9606.ENSP00000317842	ENSP00000317842	O00748
6	Chuan Xiong	WVDDGKGOMKODPV-UHFFFAOYSA-N	244	Chuan Xiong	Conioselinum anthriscoides 'Chuanxiong'	9606.ENSP00000353720	ENSP00000353720	P23141
6	Chuan Xiong	WVDDGKGOMKODPV-UHFFFAOYSA-N	244	Chuan Xiong	Conioselinum anthriscoides 'Chuanxiong'	9606.ENSP00000428864	ENSP00000428864	Q6NT32
6	Chuan Xiong	WVDDGKGOMKODPV-UHFFFAOYSA-N	244	Chuan Xiong	Conioselinum anthriscoides 'Chuanxiong'	9606.ENSP00000444052	ENSP00000444052	Q5XG92
2	Mu Dan Pi	SULYEHHGGXARJS-UHFFFAOYSA-N	6990	Mu Dan Pi	Paeonia × suffruticosa Andrews	9606.ENSP00000356438	ENSP00000356438	P35354
2	Dang Gui	SULYEHHGGXARJS-UHFFFAOYSA-N	6990	Dang Gui	Angelica sinensis (Oliv.) Diels	9606.ENSP00000356438	ENSP00000356438	P35354
2	Chai Hu	NQPDZGIKBAWPEJ-UHFFFAOYSA-N	7991	Chai Hu	Bupleurum chinense DC.	9606.ENSP00000078429	ENSP00000078429	P29992
2	Chai Hu	NQPDZGIKBAWPEJ-UHFFFAOYSA-N	7991	Chai Hu	Bupleurum chinense DC.	9606.ENSP00000246549	ENSP00000246549	O15552
2	Chai Hu	NQPDZGIKBAWPEJ-UHFFFAOYSA-N	7991	Chai Hu	Bupleurum chinense DC.	9606.ENSP00000246553	ENSP00000246553	O14842
2	Chai Hu	NQPDZGIKBAWPEJ-UHFFFAOYSA-N	7991	Chai Hu	Bupleurum chinense DC.	9606.ENSP00000286548	ENSP00000286548	P50148
2	Chai Hu	NQPDZGIKBAWPEJ-UHFFFAOYSA-N	7991	Chai Hu	Bupleurum chinense DC.	9606.ENSP00000306138	ENSP00000306138	P41594
2	Chai Hu	NQPDZGIKBAWPEJ-UHFFFAOYSA-N	7991	Chai Hu	Bupleurum chinense DC.	9606.ENSP00000328230	ENSP00000328230	O14843
2	Chai Hu	NQPDZGIKBAWPEJ-UHFFFAOYSA-N	7991	Chai Hu	Bupleurum chinense DC.	9606.ENSP00000365807	ENSP00000365807	O95837
2	Chai Hu	NQPDZGIKBAWPEJ-UHFFFAOYSA-N	7991	Chai Hu	Bupleurum chinense DC.	9606.ENSP00000387662	ENSP00000387662	P01275
2	Chai Hu	NQPDZGIKBAWPEJ-UHFFFAOYSA-N	7991	Chai Hu	Bupleurum chinense DC.	9606.ENSP00000434045	ENSP00000434045	Q15743
2	Chai Hu	NQPDZGIKBAWPEJ-UHFFFAOYSA-N	7991	Chai Hu	Bupleurum chinense DC.	9606.ENSP00000468991	ENSP00000468991	P0CJ75
2	Chai Hu	NQPDZGIKBAWPEJ-UHFFFAOYSA-N	7991	Chai Hu	Bupleurum chinense DC.	9606.ENSP00000468991	ENSP00000468991	P0DMP1
2	Dang Gui	XNGIFLGASWRNHJ-UHFFFAOYSA-N	1017	Dang Gui	Angelica sinensis (Oliv.) Diels	9606.ENSP00000378782	ENSP00000378782	Q15274
1	Ban Zhi Lian	HUMNYLRZRPPJDN-UHFFFAOYSA-N	240	Ban Zhi Lian	Scutellaria barbata D. Don.	9606.ENSP00000322788	ENSP00000322788	P03956
2	Chai Hu	HUMNYLRZRPPJDN-UHFFFAOYSA-N	240	Chai Hu	Bupleurum chinense DC.	9606.ENSP00000322788	ENSP00000322788	P03956
4	Ban Xia	HUMNYLRZRPPJDN-UHFFFAOYSA-N	240	Ban Xia	Pinellia ternata (Thunb.) Makino	9606.ENSP00000322788	ENSP00000322788	P03956
2	Chai Hu	PYMYPHUHKUWMLA-VPENINKCSA-N	644160	Chai Hu	Bupleurum chinense DC.	9606.ENSP00000306920	ENSP00000306920	P16278
2	Gan Jiang	FKWGCEDRLNNZOZ-GFCCVEGCSA-N	93135	Gan Jiang	Zingiber officinale Roscoe	9606.ENSP00000356438	ENSP00000356438	P35354
2	Gan Jiang	WQLVFSAGQJTQCK-UXJWKCQKSA-N	10536	Gan Jiang	Zingiber officinale Roscoe	9606.ENSP00000219070	ENSP00000219070	P08253
2	Gan Jiang	WQLVFSAGQJTQCK-UXJWKCQKSA-N	10536	Gan Jiang	Zingiber officinale Roscoe	9606.ENSP00000222390	ENSP00000222390	P14210
2	Gan Jiang	WQLVFSAGQJTQCK-UXJWKCQKSA-N	10536	Gan Jiang	Zingiber officinale Roscoe	9606.ENSP00000262768	ENSP00000262768	P16035
2	Gan Jiang	WQLVFSAGQJTQCK-UXJWKCQKSA-N	10536	Gan Jiang	Zingiber officinale Roscoe	9606.ENSP00000276431	ENSP00000276431	O14763
2	Gan Jiang	WQLVFSAGQJTQCK-UXJWKCQKSA-N	10536	Gan Jiang	Zingiber officinale Roscoe	9606.ENSP00000297261	ENSP00000297261	Q15465
2	Gan Jiang	WQLVFSAGQJTQCK-UXJWKCQKSA-N	10536	Gan Jiang	Zingiber officinale Roscoe	9606.ENSP00000312455	ENSP00000312455	O15519
2	Gan Jiang	WQLVFSAGQJTQCK-UXJWKCQKSA-N	10536	Gan Jiang	Zingiber officinale Roscoe	9606.ENSP00000356438	ENSP00000356438	P35354
2	Gan Jiang	WQLVFSAGQJTQCK-UXJWKCQKSA-N	10536	Gan Jiang	Zingiber officinale Roscoe	9606.ENSP00000361125	ENSP00000361125	J3KPA4
2	Bo He	DANYIYRPLHHOCZ-UHFFFAOYSA-N	5280442	Bo He	Mentha canadensis L.	9606.ENSP00000231454	ENSP00000231454	P05113
2	Bo He	DANYIYRPLHHOCZ-UHFFFAOYSA-N	5280442	Bo He	Mentha canadensis L.	9606.ENSP00000304915	ENSP00000304915	P35225
2	Bo He	DANYIYRPLHHOCZ-UHFFFAOYSA-N	5280442	Bo He	Mentha canadensis L.	9606.ENSP00000331736	ENSP00000331736	P16581
2	Bo He	DANYIYRPLHHOCZ-UHFFFAOYSA-N	5280442	Bo He	Mentha canadensis L.	9606.ENSP00000342007	ENSP00000342007	P05177
2	Bo He	DANYIYRPLHHOCZ-UHFFFAOYSA-N	5280442	Bo He	Mentha canadensis L.	9606.ENSP00000354394	ENSP00000354394	P42224
2	Bo He	DANYIYRPLHHOCZ-UHFFFAOYSA-N	5280442	Bo He	Mentha canadensis L.	9606.ENSP00000360266	ENSP00000360266	P05412
2	Bo He	DANYIYRPLHHOCZ-UHFFFAOYSA-N	5280442	Bo He	Mentha canadensis L.	9606.ENSP00000361125	ENSP00000361125	J3KPA4
2	Bo He	DANYIYRPLHHOCZ-UHFFFAOYSA-N	5280442	Bo He	Mentha canadensis L.	9606.ENSP00000369050	ENSP00000369050	P04798
4	Jie Geng	DANYIYRPLHHOCZ-UHFFFAOYSA-N	5280442	Jie Geng	Platycodon grandiflorus (Jacq.) A.DC.	9606.ENSP00000231454	ENSP00000231454	P05113
4	Jie Geng	DANYIYRPLHHOCZ-UHFFFAOYSA-N	5280442	Jie Geng	Platycodon grandiflorus (Jacq.) A.DC.	9606.ENSP00000304915	ENSP00000304915	P35225
4	Jie Geng	DANYIYRPLHHOCZ-UHFFFAOYSA-N	5280442	Jie Geng	Platycodon grandiflorus (Jacq.) A.DC.	9606.ENSP00000331736	ENSP00000331736	P16581
4	Jie Geng	DANYIYRPLHHOCZ-UHFFFAOYSA-N	5280442	Jie Geng	Platycodon grandiflorus (Jacq.) A.DC.	9606.ENSP00000342007	ENSP00000342007	P05177
4	Jie Geng	DANYIYRPLHHOCZ-UHFFFAOYSA-N	5280442	Jie Geng	Platycodon grandiflorus (Jacq.) A.DC.	9606.ENSP00000354394	ENSP00000354394	P42224
4	Jie Geng	DANYIYRPLHHOCZ-UHFFFAOYSA-N	5280442	Jie Geng	Platycodon grandiflorus (Jacq.) A.DC.	9606.ENSP00000360266	ENSP00000360266	P05412
4	Jie Geng	DANYIYRPLHHOCZ-UHFFFAOYSA-N	5280442	Jie Geng	Platycodon grandiflorus (Jacq.) A.DC.	9606.ENSP00000361125	ENSP00000361125	J3KPA4
4	Jie Geng	DANYIYRPLHHOCZ-UHFFFAOYSA-N	5280442	Jie Geng	Platycodon grandiflorus (Jacq.) A.DC.	9606.ENSP00000369050	ENSP00000369050	P04798
4	Sha Ren	QTBSBXVTEAMEQO-UHFFFAOYSA-N	175	Sha Ren	Amomum villosum Lour. or Amomum villosum var. xanthioides (Wall. ex Baker) T.L.Wu & S.J.Chen or Amomum longiligulare T.L. Wu	9606.ENSP00000225740	ENSP00000225740	P30838
4	Sha Ren	QTBSBXVTEAMEQO-UHFFFAOYSA-N	175	Sha Ren	Amomum villosum Lour. or Amomum villosum var. xanthioides (Wall. ex Baker) T.L.Wu & S.J.Chen or Amomum longiligulare T.L. Wu	9606.ENSP00000253382	ENSP00000253382	Q9NR19
4	Sha Ren	QTBSBXVTEAMEQO-UHFFFAOYSA-N	175	Sha Ren	Amomum villosum Lour. or Amomum villosum var. xanthioides (Wall. ex Baker) T.L.Wu & S.J.Chen or Amomum longiligulare T.L. Wu	9606.ENSP00000261733	ENSP00000261733	P05091
4	Sha Ren	QTBSBXVTEAMEQO-UHFFFAOYSA-N	175	Sha Ren	Amomum villosum Lour. or Amomum villosum var. xanthioides (Wall. ex Baker) T.L.Wu & S.J.Chen or Amomum longiligulare T.L. Wu	9606.ENSP00000264381	ENSP00000264381	P06276
4	Sha Ren	QTBSBXVTEAMEQO-UHFFFAOYSA-N	175	Sha Ren	Amomum villosum Lour. or Amomum villosum var. xanthioides (Wall. ex Baker) T.L.Wu & S.J.Chen or Amomum longiligulare T.L. Wu	9606.ENSP00000316924	ENSP00000316924	Q9NUB1
4	Sha Ren	QTBSBXVTEAMEQO-UHFFFAOYSA-N	175	Sha Ren	Amomum villosum Lour. or Amomum villosum var. xanthioides (Wall. ex Baker) T.L.Wu & S.J.Chen or Amomum longiligulare T.L. Wu	9606.ENSP00000345774	ENSP00000345774	P51648
4	Sha Ren	QTBSBXVTEAMEQO-UHFFFAOYSA-N	175	Sha Ren	Amomum villosum Lour. or Amomum villosum var. xanthioides (Wall. ex Baker) T.L.Wu & S.J.Chen or Amomum longiligulare T.L. Wu	9606.ENSP00000362649	ENSP00000362649	Q13547
4	Sha Ren	QTBSBXVTEAMEQO-UHFFFAOYSA-N	175	Sha Ren	Amomum villosum Lour. or Amomum villosum var. xanthioides (Wall. ex Baker) T.L.Wu & S.J.Chen or Amomum longiligulare T.L. Wu	9606.ENSP00000368683	ENSP00000368683	P05305
4	Sha Ren	QTBSBXVTEAMEQO-UHFFFAOYSA-N	175	Sha Ren	Amomum villosum Lour. or Amomum villosum var. xanthioides (Wall. ex Baker) T.L.Wu & S.J.Chen or Amomum longiligulare T.L. Wu	9606.ENSP00000387662	ENSP00000387662	P01275
4	Shan Zha	OIPILFWXSMYKGL-UHFFFAOYSA-N	187	Shan Zha	Crataegus pinnatifida Bge. var. major N. E. Br. or Crataegus pinnatifida Bge.	9606.ENSP00000255380	ENSP00000255380	P20309
4	Shan Zha	OIPILFWXSMYKGL-UHFFFAOYSA-N	187	Shan Zha	Crataegus pinnatifida Bge. var. major N. E. Br. or Crataegus pinnatifida Bge.	9606.ENSP00000261007	ENSP00000261007	P02708
4	Shan Zha	OIPILFWXSMYKGL-UHFFFAOYSA-N	187	Shan Zha	Crataegus pinnatifida Bge. var. major N. E. Br. or Crataegus pinnatifida Bge.	9606.ENSP00000264381	ENSP00000264381	P06276
4	Shan Zha	OIPILFWXSMYKGL-UHFFFAOYSA-N	187	Shan Zha	Crataegus pinnatifida Bge. var. major N. E. Br. or Crataegus pinnatifida Bge.	9606.ENSP00000303211	ENSP00000303211	P22303
4	Shan Zha	OIPILFWXSMYKGL-UHFFFAOYSA-N	187	Shan Zha	Crataegus pinnatifida Bge. var. major N. E. Br. or Crataegus pinnatifida Bge.	9606.ENSP00000306490	ENSP00000306490	P11229
4	Shan Zha	OIPILFWXSMYKGL-UHFFFAOYSA-N	187	Shan Zha	Crataegus pinnatifida Bge. var. major N. E. Br. or Crataegus pinnatifida Bge.	9606.ENSP00000337103	ENSP00000337103	P28329
4	Shan Zha	OIPILFWXSMYKGL-UHFFFAOYSA-N	187	Shan Zha	Crataegus pinnatifida Bge. var. major N. E. Br. or Crataegus pinnatifida Bge.	9606.ENSP00000359285	ENSP00000359285	P43681
4	Shan Zha	OIPILFWXSMYKGL-UHFFFAOYSA-N	187	Shan Zha	Crataegus pinnatifida Bge. var. major N. E. Br. or Crataegus pinnatifida Bge.	9606.ENSP00000363229	ENSP00000363229	Q16572
4	Shan Zha	OIPILFWXSMYKGL-UHFFFAOYSA-N	187	Shan Zha	Crataegus pinnatifida Bge. var. major N. E. Br. or Crataegus pinnatifida Bge.	9606.ENSP00000372750	ENSP00000372750	P08912
4	Shan Zha	OIPILFWXSMYKGL-UHFFFAOYSA-N	187	Shan Zha	Crataegus pinnatifida Bge. var. major N. E. Br. or Crataegus pinnatifida Bge.	9606.ENSP00000393333	ENSP00000393333	P21731
4	Lian Qiao	FBSKJMQYURKNSU-ZLSOWSIRSA-N	5281800	Lian Qiao	Forsythia suspensa (Thunb.) Vahl	9606.ENSP00000216117	ENSP00000216117	P09601
4	Lian Qiao	FBSKJMQYURKNSU-ZLSOWSIRSA-N	5281800	Lian Qiao	Forsythia suspensa (Thunb.) Vahl	9606.ENSP00000225275	ENSP00000225275	P05164
4	Lian Qiao	FBSKJMQYURKNSU-ZLSOWSIRSA-N	5281800	Lian Qiao	Forsythia suspensa (Thunb.) Vahl	9606.ENSP00000263321	ENSP00000263321	P14679
4	Lian Qiao	FBSKJMQYURKNSU-ZLSOWSIRSA-N	5281800	Lian Qiao	Forsythia suspensa (Thunb.) Vahl	9606.ENSP00000339804	ENSP00000339804	Q969D9
4	Lian Qiao	FBSKJMQYURKNSU-ZLSOWSIRSA-N	5281800	Lian Qiao	Forsythia suspensa (Thunb.) Vahl	9606.ENSP00000343040	ENSP00000343040	P09429
4	Lian Qiao	FBSKJMQYURKNSU-ZLSOWSIRSA-N	5281800	Lian Qiao	Forsythia suspensa (Thunb.) Vahl	9606.ENSP00000397297	ENSP00000397297	P20783
2	Dang Gui	GFFGJBXGBJISGV-UHFFFAOYSA-N	190	Dang Gui	Angelica sinensis (Oliv.) Diels	9606.ENSP00000265322	ENSP00000265322	Q9BY49
2	Dang Gui	GFFGJBXGBJISGV-UHFFFAOYSA-N	190	Dang Gui	Angelica sinensis (Oliv.) Diels	9606.ENSP00000298556	ENSP00000298556	P00492
2	Dang Gui	GFFGJBXGBJISGV-UHFFFAOYSA-N	190	Dang Gui	Angelica sinensis (Oliv.) Diels	9606.ENSP00000304767	ENSP00000304767	P47900
2	Dang Gui	GFFGJBXGBJISGV-UHFFFAOYSA-N	190	Dang Gui	Angelica sinensis (Oliv.) Diels	9606.ENSP00000341044	ENSP00000341044	O00763
2	Dang Gui	GFFGJBXGBJISGV-UHFFFAOYSA-N	190	Dang Gui	Angelica sinensis (Oliv.) Diels	9606.ENSP00000354532	ENSP00000354532	P00491
2	Dang Gui	GFFGJBXGBJISGV-UHFFFAOYSA-N	190	Dang Gui	Angelica sinensis (Oliv.) Diels	9606.ENSP00000367615	ENSP00000367615	P07741
2	Dang Gui	GFFGJBXGBJISGV-UHFFFAOYSA-N	190	Dang Gui	Angelica sinensis (Oliv.) Diels	9606.ENSP00000369519	ENSP00000369519	Q13126
2	Dang Gui	GFFGJBXGBJISGV-UHFFFAOYSA-N	190	Dang Gui	Angelica sinensis (Oliv.) Diels	9606.ENSP00000385916	ENSP00000385916	F2Z2F3
4	Ban Xia	GFFGJBXGBJISGV-UHFFFAOYSA-N	190	Ban Xia	Pinellia ternata (Thunb.) Makino	9606.ENSP00000265322	ENSP00000265322	Q9BY49
4	Ban Xia	GFFGJBXGBJISGV-UHFFFAOYSA-N	190	Ban Xia	Pinellia ternata (Thunb.) Makino	9606.ENSP00000298556	ENSP00000298556	P00492
4	Ban Xia	GFFGJBXGBJISGV-UHFFFAOYSA-N	190	Ban Xia	Pinellia ternata (Thunb.) Makino	9606.ENSP00000304767	ENSP00000304767	P47900
4	Ban Xia	GFFGJBXGBJISGV-UHFFFAOYSA-N	190	Ban Xia	Pinellia ternata (Thunb.) Makino	9606.ENSP00000341044	ENSP00000341044	O00763
4	Ban Xia	GFFGJBXGBJISGV-UHFFFAOYSA-N	190	Ban Xia	Pinellia ternata (Thunb.) Makino	9606.ENSP00000354532	ENSP00000354532	P00491
4	Ban Xia	GFFGJBXGBJISGV-UHFFFAOYSA-N	190	Ban Xia	Pinellia ternata (Thunb.) Makino	9606.ENSP00000367615	ENSP00000367615	P07741
4	Ban Xia	GFFGJBXGBJISGV-UHFFFAOYSA-N	190	Ban Xia	Pinellia ternata (Thunb.) Makino	9606.ENSP00000369519	ENSP00000369519	Q13126
4	Ban Xia	GFFGJBXGBJISGV-UHFFFAOYSA-N	190	Ban Xia	Pinellia ternata (Thunb.) Makino	9606.ENSP00000385916	ENSP00000385916	F2Z2F3
6	Chuan Xiong	GFFGJBXGBJISGV-UHFFFAOYSA-N	190	Chuan Xiong	Conioselinum anthriscoides 'Chuanxiong'	9606.ENSP00000265322	ENSP00000265322	Q9BY49
6	Chuan Xiong	GFFGJBXGBJISGV-UHFFFAOYSA-N	190	Chuan Xiong	Conioselinum anthriscoides 'Chuanxiong'	9606.ENSP00000298556	ENSP00000298556	P00492
6	Chuan Xiong	GFFGJBXGBJISGV-UHFFFAOYSA-N	190	Chuan Xiong	Conioselinum anthriscoides 'Chuanxiong'	9606.ENSP00000304767	ENSP00000304767	P47900
6	Chuan Xiong	GFFGJBXGBJISGV-UHFFFAOYSA-N	190	Chuan Xiong	Conioselinum anthriscoides 'Chuanxiong'	9606.ENSP00000341044	ENSP00000341044	O00763
6	Chuan Xiong	GFFGJBXGBJISGV-UHFFFAOYSA-N	190	Chuan Xiong	Conioselinum anthriscoides 'Chuanxiong'	9606.ENSP00000354532	ENSP00000354532	P00491
6	Chuan Xiong	GFFGJBXGBJISGV-UHFFFAOYSA-N	190	Chuan Xiong	Conioselinum anthriscoides 'Chuanxiong'	9606.ENSP00000367615	ENSP00000367615	P07741
6	Chuan Xiong	GFFGJBXGBJISGV-UHFFFAOYSA-N	190	Chuan Xiong	Conioselinum anthriscoides 'Chuanxiong'	9606.ENSP00000369519	ENSP00000369519	Q13126
6	Chuan Xiong	GFFGJBXGBJISGV-UHFFFAOYSA-N	190	Chuan Xiong	Conioselinum anthriscoides 'Chuanxiong'	9606.ENSP00000385916	ENSP00000385916	F2Z2F3
4	Ban Xia	OIRDTQYFTABQOQ-KQYNXXCUSA-N	60961	Ban Xia	Pinellia ternata (Thunb.) Makino	9606.ENSP00000217426	ENSP00000217426	P23526
4	Ban Xia	OIRDTQYFTABQOQ-KQYNXXCUSA-N	60961	Ban Xia	Pinellia ternata (Thunb.) Makino	9606.ENSP00000257770	ENSP00000257770	P21589
4	Ban Xia	OIRDTQYFTABQOQ-KQYNXXCUSA-N	60961	Ban Xia	Pinellia ternata (Thunb.) Makino	9606.ENSP00000286621	ENSP00000286621	P55263
4	Ban Xia	OIRDTQYFTABQOQ-KQYNXXCUSA-N	60961	Ban Xia	Pinellia ternata (Thunb.) Makino	9606.ENSP00000304501	ENSP00000304501	P29275
4	Ban Xia	OIRDTQYFTABQOQ-KQYNXXCUSA-N	60961	Ban Xia	Pinellia ternata (Thunb.) Makino	9606.ENSP00000336630	ENSP00000336630	P29274
[truncated: 2,770 more rows]
